# Supplementary material for: Peach RNA viromes in six different peach cultivars
Source: Sci Rep. 2018 Jan 30;8:1844. doi: 10.1038/s41598-018-20256-w (PMC5789896; doi:10.1038/s41598-018-20256-w)
Supplement: Supplementary file 2 — Supplementary File S1-11 [file 41598_2018_20256_MOESM2_ESM.xlsx]

## Sheet: Table S1
Table S1. Summary of raw data for the individual library sequenced by the HiSeq 2000 system.
Name of sample, accession number of each datum deposited in the SRA database, NCBI, total bases, read count, GC (%), Q20, and Q30 were indicated.
Sample	Accession No.	Total Bases	Read Count	GC (%)	Q20 (%)	Q30 (%)
JT	SRR2290949	3821158856	37833256	46.53	96.77	92.43
MB	SRR2290951	3220989182	31890982	43.78	93.94	88.96
CH	SRR5074727	3258871050	32266050	44.22	96.27	91.33
JH	SRR5074715	3240309674	32082274	44.13	96.04	91.09
CJ	SRR5074728	3152773176	31215576	44.73	96.13	91.05
BC	SRR5074714	3851359270	38132270	44.52	96.2	91.14

## Sheet: Table S2
Table S2. Summary of de novo transcriptome assembly for six peach transcriptomes.
We subjected the paired-end sequenced libraries for each cultivar to de novo assembly using the Trinity program as described in the materials and methods section. The raw data can be downloaded from the SRA database in NCBI with respective accession number. The statistics for de novo assembly were calculated using TrinityStats.pl. The six peach cultivars were as follows: Jangtaek (JT), Mibaek (MB…
Cultivar	JT	MB	CJ	CH	JH	BC
Total trinity transcripts	110477	136196	135690	140268	131451	146623
Total trinity components	68656	69391	70205	69837	70533	70760
Percent GC	42.17	41.54	41.8	41.64	41.61	41.59
Contig N50	1594	1957	1906	1871	1683	1983
Median contig length	445	980	955	978	852	1027
Average contig	877.08	1267.29	1240.24	1237.64	1108.69	1299.28
Total assembled bases	60216786	172599271	168288096	173601041	145738835	190504551

## Sheet: Table S3
Table S3. Virus-associated contigs identified by MEGABLAST against the viral genome database.
The representative virus-associated contigs in each transcriptome were listed.
The best targeted virus or viroid for identified virus-associated contig was listed with detailed blast results. Abbreviations for viruses and viroids are as follows.
PLMVd (Peach latent mosaic viroid), HSVd (Hop stunt viroid), ACLSV (Apple chlorotic leaf spot virus), APCLSV (Apricot pseudo-chlorotic leaf spot virus) CNRMV (Cherry necrotic rusty mottle virus), MRFV (Maize rayado fino virus), APV1 (Asian prunus virus 1), APV2 (Asian prunus virus 2), AGCAV (Apple green crinkle associated virus), AVYV (Anagyris vein yellowing virus), and GSV-1 (Grapevine Syrah vi…
Cultivar	# Fields: query id	length	subject ids	Name	% identity	alignment length	mismatches	gap opens	query start	query end	subject start	subject end	evalue	bit score
JT	lcl|comp24370_c0_seq1	206	gi|384038866|gb|JF898803.1|	PLMVd	95.169	207	7	3	1	205	70	275	4.54e-85	324
JT	lcl|comp24370_c0_seq2	240	gi|384038866|gb|JF898803.1|	PLMVd	94.561	239	11	2	2	238	44	282	2.07e-98	368
JT	lcl|comp24370_c1_seq1	271	gi|384038866|gb|JF898803.1|	PLMVd	93.249	237	13	3	1	235	237	2	9.68e-92	346
MB	lcl|comp1323_c0_seq1	212	gi|363805658|emb|HE575348.1|	HSVd	96.226	212	6	1	1	212	45	254	1e-91	346
MB	lcl|comp16206_c0_seq1	332	gi|384038857|gb|JF898794.1|	PLMVd	94.845	291	13	2	34	322	1	291	5.74e-124	453
MB	lcl|comp23835_c0_seq1	348	gi|384038857|gb|JF898794.1|	PLMVd	95.283	318	13	2	1	316	318	1	5.62e-139	503
MB	lcl|comp27861_c0_seq1	7561	gi|373940190|gb|JN634761.1|	ACLSV	83.463	5406	863	31	2148	7537	2162	7552	0	5001
MB	lcl|comp27878_c0_seq1	7561	gi|373940190|gb|JN634761.1|	ACLSV	83.432	5408	861	34	26	5415	7552	2162	0	4990
MB	lcl|comp27965_c1_seq1	8440	gi|167600654|gb|EU188438.1|	CNRMV	91.155	8423	734	11	1	8417	8	8425	0	11417
MB	lcl|comp27967_c0_seq1	8448	gi|167600662|gb|EU188439.1|	CNRMV	91.071	8433	743	10	21	8448	8428	1	0	11393
CJ	lcl|comp14123_c0_seq1	324	gi|906852157|gb|KT033038.1|	PLMVd	97.26	292	6	2	1	290	292	1	5.46e-136	494
CJ	lcl|comp14123_c1_seq1	710	gi|906852159|gb|KT033040.1|	PLMVd	97.289	332	7	2	64	393	6	337	1.48e-156	562
CJ	lcl|comp28493_c0_seq1	7552	gi|373940186|gb|JN634760.1|	ACLSV	95.373	7542	345	4	11	7552	7552	15	0	11991
CJ	lcl|comp28513_c0_seq1	7550	gi|373940186|gb|JN634760.1|	ACLSV	95.412	7541	343	3	1	7541	15	7552	0	12006
CH	lcl|comp17873_c0_seq1	328	gi|110612821|gb|DQ680707.1|	PLMVd	95.876	291	10	2	3	291	291	1	8.57e-129	470
CH	lcl|comp21289_c0_seq1	356	gi|110612821|gb|DQ680707.1|	PLMVd	96	275	9	2	64	336	1	275	1.45e-121	446
CH	lcl|comp27321_c0_seq1	7551	gi|373940186|gb|JN634760.1|	ACLSV	95.372	7541	348	1	1	7541	13	7552	0	11991
CH	lcl|comp27330_c0_seq1	7555	gi|373940186|gb|JN634760.1|	ACLSV	95.371	7539	348	1	11	7549	7552	15	0	11987
CH	lcl|comp48660_c0_seq1	304	gi|667714323|gb|KJ754183.1|	PLMVd	95.219	251	11	1	54	304	276	27	1.48e-106	396
CH	lcl|comp7244_c0_seq1	288	gi|667714323|gb|KJ754183.1|	PLMVd	96.528	288	10	0	1	288	27	314	5.12e-131	477
JH	lcl|comp4448_c0_seq1	207	gi|119712161|gb|EF151299.1|	PLMVd	100	199	0	0	9	207	275	77	2.97e-97	368
JH	lcl|comp28587_c0_seq1	6628	gi|14030259|gb|AF265566.1|AF265566	MRFV	73.452	953	221	27	4646	5582	4279	5215	1.4e-85	329
JH	lcl|comp28693_c0_seq1	6659	gi|14030259|gb|AF265566.1|AF265566	MRFV	73.452	953	221	27	1047	1983	5215	4279	1.4e-85	329
JH	lcl|comp8365_c0_seq1	281	gi|148469549|gb|EF591865.1|	PLMVd	99.237	262	2	0	1	262	77	338	6.13e-129	473
JH	lcl|comp29903_c0_seq1	8709	gi|255689613|gb|FJ824737.1|	APV1	85.094	8594	1260	17	1	8583	9	8592	0	8754
JH	lcl|comp29919_c0_seq1	8589	gi|255689613|gb|FJ824737.1|	APV1	84.967	8468	1256	14	127	8586	8592	134	0	8569
JH	lcl|comp24223_c0_seq1	7555	gi|373940186|gb|JN634760.1|	ACLSV	95.624	7541	326	4	17	7555	7552	14	0	12094
JH	lcl|comp26473_c0_seq1	7528	gi|373940186|gb|JN634760.1|	ACLSV	95.604	7530	326	5	1	7528	13	7539	0	12067
JH	lcl|comp28130_c0_seq1	323	gi|384038866|gb|JF898803.1|	PLMVd	94.521	292	13	3	10	299	291	1	3.71e-121	448
JH	lcl|comp28163_c0_seq1	1393	gi|407226809|emb|HE963831.1|	AGCAV	71.565	524	140	6	497	1015	5718	6237	1.18e-26	134
JH	lcl|comp28164_c0_seq1	1393	gi|407226809|emb|HE963831.1|	AGCAV	71.565	524	140	6	379	897	6237	5718	1.18e-26	134
JH	lcl|comp69183_c0_seq1	230	gi|667714324|gb|KJ754184.1|	HSVd	97.788	226	5	0	5	230	11	236	6.35e-104	390
JH	lcl|comp22924_c0_seq1	1536	gi|78364904|gb|DQ205236.1|	APV1	88.387	155	13	5	1	152	3477	3325	4.16e-41	182
JH	lcl|comp30353_c0_seq1	270	gi|78364904|gb|DQ205236.1|	APV1	95.556	270	12	0	1	270	3348	3617	1.04e-116	433
JH	lcl|comp5713_c0_seq1	222	gi|78364904|gb|DQ205236.1|	APV1	95.946	222	9	0	1	222	3617	3396	4.98e-95	361
JH	lcl|comp29797_c0_seq1	9406	gi|78364910|gb|DQ205237.1|	APV2	93.92	2352	138	4	13	2359	2355	4	0	3546
JH	lcl|comp29797_c0_seq2	9405	gi|78364910|gb|DQ205237.1|	APV2	93.543	2354	144	7	13	2360	2355	4	0	3498
JH	lcl|comp29797_c0_seq3	2543	gi|78364910|gb|DQ205237.1|	APV2	95	140	7	0	1	140	143	4	8.81e-53	220
JH	lcl|comp29826_c0_seq1	9402	gi|78364910|gb|DQ205237.1|	APV2	94.005	2352	136	4	7043	9389	4	2355	0	3557
JH	lcl|comp29826_c0_seq2	6014	gi|78364910|gb|DQ205237.1|	APV2	94.005	2352	136	4	3655	6001	4	2355	0	3557
JH	lcl|comp29826_c0_seq3	7337	gi|78364910|gb|DQ205237.1|	APV2	93.561	2345	146	4	4985	7324	11	2355	0	3489
JH	lcl|comp29826_c0_seq4	9403	gi|78364910|gb|DQ205237.1|	APV2	94.005	2352	136	4	7044	9390	4	2355	0	3557
JH	lcl|comp28130_c1_seq1	308	gi|906852159|gb|KT033040.1|	PLMVd	94.516	310	14	3	1	308	6	314	1.7e-129	475
BC	lcl|comp3591_c0_seq1	810	gi|221255|dbj|D13764.1|DPPPLE;gi|1684694|emb|Y09350.1|;gi|1684695|emb|Y09351.1|;gi|1684696|emb|Y09352.1|;gi|37791181|gb|AY425171.1|;gi|86371126|gb|DQ362900.1|;gi|197725557|gb|EU937524.1|;gi|693268065|gb|KM052619.1|	HSVd	100	297	0	0	305	601	297	1	1.52e-151	549
BC	lcl|comp38192_c0_seq1	594	gi|221255|dbj|D13764.1|DPPPLE;gi|1684694|emb|Y09350.1|;gi|1684695|emb|Y09351.1|;gi|1684696|emb|Y09352.1|;gi|37791181|gb|AY425171.1|;gi|86371126|gb|DQ362900.1|;gi|197725557|gb|EU937524.1|;gi|693268065|gb|KM052619.1|	HSVd	100	297	0	0	61	357	1	297	1.52e-151	549
BC	lcl|comp16217_c0_seq1	354	gi|32139925|emb|AJ550902.1|	PLMVd	98.047	256	5	0	1	256	256	1	2.05e-120	446
BC	lcl|comp27943_c0_seq1	7550	gi|373940186|gb|JN634760.1|	ACLSV	95.503	7539	339	0	12	7550	7552	14	0	12044
BC	lcl|comp27948_c0_seq1	7549	gi|373940186|gb|JN634760.1|	ACLSV	95.53	7539	337	0	1	7539	14	7552	0	12056
BC	lcl|comp15190_c0_seq1	779	gi|384038879|gb|JF898816.1|	PLMVd	95.882	340	10	4	373	710	1	338	5.47e-151	547
BC	lcl|comp27338_c0_seq1	4493	gi|57639321|gb|AY713379.1|	APCLSV	81.626	2313	414	11	35	2342	4442	2136	0	1906
BC	lcl|comp27367_c0_seq1	4465	gi|57639321|gb|AY713379.1|	APCLSV	81.582	2313	415	11	2158	4465	2136	4442	0	1901
BC	lcl|comp24202_c0_seq1	3076	gi|57639325|gb|AY713380.1|	APCLSV	95.637	2590	112	1	10	2599	2589	1	0	4156
BC	lcl|comp27026_c0_seq1	3110	gi|57639325|gb|AY713380.1|	APCLSV	95.635	2566	111	1	544	3109	1	2565	0	4117
BC	lcl|comp27902_c0_seq1	6610	gi|723633676|gb|KM523134.1|	AVYV	76.313	933	199	22	1047	1968	5246	4325	2.02e-130	479
BC	lcl|comp27902_c0_seq2	4842	gi|723633676|gb|KM523134.1|	AVYV	76.603	936	191	27	1047	1968	5246	4325	9.34e-134	490
BC	lcl|comp27902_c2_seq1	6638	gi|723633676|gb|KM523134.1|	AVYV	76.603	936	191	27	4670	5591	4325	5246	9.34e-134	490
BC	lcl|comp27911_c0_seq1	9400	gi|78364910|gb|DQ205237.1|	APV2	92.802	2348	159	9	7050	9390	11	2355	0	3391
BC	lcl|comp27911_c0_seq2	9401	gi|78364910|gb|DQ205237.1|	APV2	94.015	2356	135	5	7041	9391	1	2355	0	3565
BC	lcl|comp27911_c0_seq3	9175	gi|78364910|gb|DQ205237.1|	APV2	82.528	2152	348	27	7040	9175	1	2140	0	1866
BC	lcl|comp27932_c0_seq1	1804	gi|78364910|gb|DQ205237.1|	APV2	92.821	1797	121	7	14	1804	2355	561	0	2597
BC	lcl|comp27932_c0_seq2	2232	gi|78364910|gb|DQ205237.1|	APV2	80.999	2242	387	34	14	2232	2355	130	0	1744
BC	lcl|comp27932_c0_seq3	9413	gi|78364910|gb|DQ205237.1|	APV2	81.968	2368	394	31	14	2361	2355	1	0	1977
BC	lcl|comp27932_c0_seq4	290	gi|78364910|gb|DQ205237.1|	APV2	94.483	290	16	0	1	290	584	295	5.7e-121	448
BC	lcl|comp27902_c2_seq3	3957	gi|877062651|gb|KP221255.1|	GSV-1	75.41	427	83	20	901	1316	969	1384	1.37e-42	187

## Sheet: Table S4
Table S4. The list of identified viruses and viroids from six peach cultivars.
The name, virus abbreviation, virus accession number, and number of virus-associated contigs for each peach transcriptome are included. “No” indicates that none of virus-associated contig was identified in the peach cultivar.
Index	Virus Name	Abbreviation	Accession No.	JT	MB	CJ	CH	JH	BC	All
1	Asian prunus virus	APV	NC_025388.1	No	No	No	No	16	11	27
2	Apple chlorotic leaf spot virus	ACLSV	NC_001409.1	No	4	4	4	4	4	20
3	Peach latent mosaic viroid	PLMVd	NC_003636.1	3	2	3	4	4	4	20
4	Hop stunt viroid	HSVd	NC_001351.1	No	1	No	2	2	6	11
5	Maize rayado fino virus	MRFV	NC_002786.1	No	No	No	No	2	No	2
6	Apple green crinkle associated virus	AGCAV	NC_018714.1	No	No	No	No	2	No	2
7	Apricot pseudo-chlorotic leaf spot virus	APCLSV	NC_006946.1	No	No	No	No	No	6	6
8	Cherry necrotic rusty mottle virus	CNRMV	NC_002468.1	No	2	No	No	No	No	2
9	Anagyris vein yellowing virus	AVYV	NC_011559.1	No	No	No	No	No	2	2

## Sheet: Table S5
Table S5. The de novo assembled viral genomes using peach transcriptome data.
Index	Name of virus	Identified cultivar	Abbreviation	Accession No.
1	Apple chlorotic leaf spot virus	BC	ACLSV isolate BC	KY310574
2	Apple chlorotic leaf spot virus	CH	ACLSV isolate CH	KY310575
3	Apple chlorotic leaf spot virus	CJ	ACLSV isolate CJ	KY310576
4	Apple chlorotic leaf spot virus	JH	ACLSV isolate JH	KY310577
5	Apple chlorotic leaf spot virus	MB	ACLSV isolate MB	KY310578
6	Apricot pseudo-chlorotic leaf spot virus	BC	APCLSV isolate BC	KY310579
7	Asian prunus virus 1	JH	APV1 isolate JH	KY310580
8	Asian prunus virus 2	BC	APV2 isolate BC	KY310581
9	Asian prunus virus 2	JH	APV2 isolate JH	KY310582
10	Cherry necrotic rusty mottle virus	MB	CNRMV isolate MB	KY310583
11	Hop stunt viroid	BC	HSVd isolate BC	KY310584
12	Hop stunt viroid	MB	HSVd isolate MB	KY310585
13	Peach latent mosaic viroid	BC	PLMVd isolate BC	KY310586
14	Peach latent mosaic viroid	CH	PLMVd isolate CH	KY310587
15	Peach latent mosaic viroid	JH	PLMVd isolate JH	KY310588
16	Peach latent mosaic viroid	MB	PLMVd isolate MB	KY310589
17	Peach virus D	BC	PeVD isolate BC	KY348614
18	Peach virus T	JH	PcVT isolate JH	KY348615

## Sheet: Table S6
Table S6. BLAST results using assembled genomes for PeVD isolate BC and PcVT isolate JH against the nucleotide database (NT) in NCBI.
Peach virus T isolate BC
Index	Accession No.	Description	Max score	Total score	Query cover	E value	Identity
1	KM523134.1	Maize rayado fino virus isolate US, complete genome	479	617	0.17	4e-130	0.76
2	KT273413.1	Nectarine virus M isolate NeVM/12P42, complete genome	435	907	0.4	9e-117	0.74
3	AF265566.1	Maize rayado fino virus isolate Costa Rican, complete genome	435	768	0.26	9e-117	0.75
4	KX354202.1	Grapevine asteroid mosaic-associated virus isolate GV30, complete genome	427	898	0.37	2e-114	0.75
5	KT273411.1	Nectarine virus M isolate NeVM/12C51, complete genome	425	764	0.3	5e-114	0.74
6	KT273412.1	Nectarine virus M isolate NeVM/SF04522E, complete genome	414	665	0.25	1e-110	0.76
7	U87832.1	Oat blue dwarf virus complete genome	411	769	0.28	2e-109	0.75
8	GU396990.1	Oat blue dwarf virus isolate OBDV-2r, complete genome	405	751	0.28	7e-108	0.75
9	DQ185573.1	Citrus sudden death-associated virus strain P15, complete genome	394	537	0.22	2e-104	0.74
10	AY884005.1	Citrus sudden death-associated virus, complete genome	383	543	0.29	3e-101	0.73
Peach virus T isolate JH
Index	Accession No.	Description	Max score	Total score	Query cover	E value	Identity
1	DQ185573.1	Citrus sudden death-associated virus strain P15, complete genome	422	500	0.23	7e-113	0.74
2	KT273412.1	Nectarine virus M isolate NeVM/SF04522E, complete genome	414	819	0.38	1e-110	0.74
3	AY884005.1	Citrus sudden death-associated virus, complete genome	414	534	0.2	1e-110	0.74
4	KT273411.1	Nectarine virus M isolate NeVM/12C51, complete genome	398	890	0.39	1e-105	0.73
5	JF727261.2	Switchgrass mosaic virus isolate S1, complete genome	398	688	0.31	1e-105	0.75
6	KX354202.1	Grapevine asteroid mosaic-associated virus isolate GV30, complete genome	394	804	0.4	2e-104	0.73
7	KT273413.1	Nectarine virus M isolate NeVM/12P42, complete genome	392	692	0.3	6e-104	0.73
8	AY706994.1	Grapevine rupestris vein feathering virus polyprotein gene, complete cds	366	366	0.14	3e-96	0.74
9	U87832.1	Oat blue dwarf virus complete genome	355	657	0.27	7e-93	0.74
10	KM523134.1	Maize rayado fino virus isolate US, complete genome	353	586	0.19	3e-92	0.74

## Sheet: Table S7
	Table S7. BLAST results using assembled genomes for ACLSV and APCLSV against nucleotide database (NT) in NCBI.
	Five ACLSV genomes
Index	Index	Accession No.	Description	Max score	Total score	Query cover	E value	Identity
lcl|comp17873_c0_seq1	1	Apple chlorotic leaf spot virus isolate Z1, complete genome	JN634760.1	12044	12044	1	0	0.96
lcl|comp21289_c0_seq1	2	Apple chlorotic leaf spot virus isolate Z3, complete genome	JN634761.1	11945	11945	1	0	0.95
lcl|comp27321_c0_seq1	3	Apple chlorotic leaf spot virus complete genomic RNA	AJ243438.1	5350	6962	0.96	0	0.85
lcl|comp27330_c0_seq1	4	Apple chlorotic leaf spot virus genomic RNA, complete genome, strain: B6	AB326224.1	4885	6349	0.97	0	0.83
lcl|comp48660_c0_seq1	5	Apple chlorotic leaf spot virus, complete genome	M58152.1	4868	6402	0.97	0	0.83
lcl|comp7244_c0_seq1	6	Apple chlorotic leaf spot virus genomic RNA, complete genome, strain: A4	AB326223.1	4706	6046	0.95	0	0.82
	7	Apple chlorotic leaf spot virus isolate QD-13, complete genome	KJ522693.1	4700	6251	0.97	0	0.82
	8	Apple chlorotic leaf spot virus genomic RNA, complete genome	D14996.1	4641	5948	0.94	0	0.82
	9	Apple chlorotic leaf spot virus isolate MS RNA replicase and movement protein genes, complete cds; and coat protein-like gene, complete sequence	KC847061.1	4595	5710	0.9	0	0.82
	10	Apple chlorotic leaf spot virus strain AC-ind, complete genome	HE980332.1	4414	5651	0.94	0	0.82
	APCLSV isolate BC
Index	Index	Accession No.	Description	Max score	Total score	Query cover	E value	Identity
	1	Apricot pseudo-chlorotic leaf spot virus isolate Sus2, complete genome	AY713379.1	4796	6190	0.94	0	0.83
	2	Apricot pseudo-chlorotic leaf spot virus isolate ARPox1 216 kDa protein (ORF1) gene, partial cds; and 51 kDa protein (ORF2) and 22 kDa protein (ORF3) genes, complete cds	AY713380.1	4152	4152	0.34	0	0.96
	3	Apple chlorotic leaf spot virus isolate MS RNA replicase and movement protein genes, complete cds; and coat protein-like gene, complete sequence	KC847061.1	1459	1960	0.66	0	0.76
	4	Apple chlorotic leaf spot virus genomic RNA, complete genome, strain: B6	AB326224.1	1430	2005	0.66	0	0.76
	5	Apple chlorotic leaf spot virus isolate Z1, complete genome	JN634760.1	1406	2088	0.69	0	0.75
	6	Apple chlorotic leaf spot virus genomic RNA, complete genome, strain: MO-5	AB326225.1	1402	2003	0.71	0	0.75
	7	Apple chlorotic leaf spot virus isolate Z3, complete genome	JN634761.1	1384	2033	0.66	0	0.75
	8	Apple chlorotic leaf spot virus isolate Ta Tao 5, complete genome	EU223295.1	1369	1977	0.62	0	0.75
	9	Apple spot chlorotic leaf spot trichovirus complete genomic RNA	X99752.1	1360	1919	0.7	0	0.75
	10	Apple chlorotic leaf spot virus complete genomic RNA	AJ243438.1	1358	1987	0.66	0	0.75

## Sheet: Table S8
Table S8. BLAST results using assembled genomes for APV1 and APV2 against nucleotide database (NT) in NCBI.
Asian prunus virus 1
Index	Accession No.	Description	Max score	Total score	Query cover	E value	Identity
1	Asian prunus virus 1 isolate APV_1_D2363, complete genome	14530	15026	1	0	0.97	KR998047.1
2	Asian prunus virus 1 isolate APV_1_D2267, complete genome	14497	14987	1	0	0.97	KR998046.1
3	Asian prunus virus 1 isolate Bungo Q-1256-01, complete genome	11566	12001	0.99	0	0.91	KT893293.1
4	Asian prunus virus 1 isolate tatao5, complete genome	8999	8999	1	0	0.85	FJ824737.1
5	Asian prunus virus 1 isolate Bungo Q1256-01 RNA-dependent RNA polymerase (RdRp) gene, partial cds; and triple gene block protein 1 (TGBp1), triple gene block protein 2 (TGBp2), triple gene block protein 3 (TGBp3), and coat protein (CP) genes, complete cds	4499	4934	0.39	0	0.92	DQ205236.1
6	Asian prunus virus 3 isolate Tatao25 Q-375-02, partial genome	2695	4018	0.79	0	0.76	KT893298.1
7	Asian prunus virus 3 isolate APV_3_Q35, complete genome	2686	4704	0.86	0	0.76	KR998050.1
8	Asian prunus virus 3 isolate APV_3_Q65b, complete genome	2669	4709	0.87	0	0.76	KR998051.1
9	Asian prunus virus 3 isolate Tatao23 Q-375-23 variant 2, partial genome	2606	3635	0.76	0	0.76	KT893300.1
10	Asian prunus virus 3 isolate Tatao23 Q-375-23 variant 1, partial genome	2606	3747	0.77	0	0.76	KT893299.1
Asian prunus virus 2
Index	Accession No.	Description	Max score	Total score	Query cover	E value	Identity
1	Asian prunus virus 2 isolate APV_2_Q86, complete genome	13354	13354	0.99	0	0.92	KR998049.1
2	Asian prunus virus 2 isolate Bonsai, complete genome	13278	13278	0.99	0	0.92	KT893295.1
3	Asian prunus virus 2 isolate Tatao25 Q-375-02, partial genome	13252	13252	0.95	0	0.93	KT893297.1
4	Asian prunus virus 2 isolate Bungo Q-1256-01, complete genome	8726	13831	0.99	0	0.94	KT893294.1
5	Asian prunus virus 2 isolate APV_2_Q65a, complete genome	5528	6901	0.97	0	0.81	KR998048.1
6	Asian prunus virus 2 isolate Bungo 2 Q1256-01 triple gene block protein 2 (TGBp2) gene, partial cds; and triple gene block protein 3 (TGBp3) and coat protein (CP) genes, complete cds	3476	3476	0.25	0	0.93	DQ205237.1
7	Asian prunus virus 3 isolate APV_3_Q65b, complete genome	2538	4630	0.8	0	0.76	KR998051.1
8	Asian prunus virus 3 isolate Tatao23 Q-375-23 variant 2, partial genome	2527	3113	0.65	0	0.76	KT893300.1
9	Asian prunus virus 3 isolate Nanjing, complete genome	2239	4443	0.88	0	0.75	KT893296.1
10	Asian prunus virus 1 isolate tatao5, complete genome	2222	4392	0.87	0	0.75	FJ824737.1

## Sheet: Table S9
Table S9. BLAST results using an assembled genome for CNRMV isolate MB against nucleotide database (NT) in NCBI.
CNRMV
Index	Accession No.	Description	Max score	Total score	Query cover	E value	Identity
1	Cherry necrotic rusty mottle virus isolate FC5, complete genome	11394	11394	1	0	0.91	EU188439.1
2	Cherry necrotic rusty mottle virus isolate FC4, complete genome	11391	11391	0.99	0	0.91	EU188438.1
3	Cherry necrotic rusty mottle virus genes for replication protein, triple gene block protein1, triple gene block protein2, triple gene block protein3, coat protein, complete and partial cds, strain: CNRMV-Korea	10741	10741	0.96	0	0.91	LC064751.1
4	Cherry necrotic rusty mottle virus isolate 04E36 (s1), complete genome	10139	10139	0.99	0	0.88	KF030832.2
5	Cherry necrotic rusty mottle virus isolate Ch-yt-13, complete genome	9265	9265	0.99	0	0.87	KR820549.1
6	Cherry necrotic rusty mottle virus, complete genome	9204	9204	0.99	0	0.86	AF237816.1
7	Cherry necrotic rusty mottle virus ORF2, ORF2a, ORF3, ORF4, CP gene and ORF5a, isolate JK10	3232	3232	0.26	0	0.93	FN669138.2
8	Cherry twisted leaf associated virus isolate 103-15 (s3), complete genome	2996	3831	0.84	0	0.77	KF030865.2
9	Cherry twisted leaf associated virus isolate 101-13 (s2), complete genome	2953	3822	0.84	0	0.76	KF030859.2
10	Cherry twisted leaf associated virus isolate CTLV_8431, complete genome	2915	3739	0.84	0	0.76	KF958838.1

## Sheet: Table S11
Table S11. Detailed information for the primers used in this study.
Name of virus	Reference	Target gene	Position	Size	Primer	Sequences	References
ACLSV	NC_001409.1	CP	6896-6915	325	325F1	5'- TGGAGTCCATCTTCGCGAAC -3'
ACLSV	NC_001409.1	CP	7220-7198	325	325R1	5'- AAATCAAACATTAGCTCCGGGTA -3'
APCLSV	NC_006946.1	MP	5704-5724	458	458F1	5'- ATGCAAGTGAGGGGTCACAAG -3'
APCLSV	NC_006946.1	MP	6161-6140	458	458R1	5'- GTCAAACCAGGATCATCCAGAG -3'
APV1	NC_025388.1	Replicase	2432-2452	893	APV1-rep-midF1	5'- CCGAACAAATGGTTCAGTGGC -3‘
APV1	NC_025388.1	Replicase	3302-3324	893	APV1-rep-midR1	5'- ACTAGACCCTCCAGAATTAGGCG -3‘
APV1	NC_025388.1	CP	7544-7571	761	APV1-cp-midF1	5'- ACCTCAAGTGTTGAGAATCCTTTCAAGC -3‘
APV1	NC_025388.1	CP	8304-8282	761	APV1-cp-midR1	5'- TTCGTCACCAGCATGATGTTCCA
APV2	NC_028868.1	CP	8234-8257	318	APV-cpF1	5'- AAAATTGTTTGGAACATCATGCTG -3‘
APV2	NC_028868.1	CP	8551-8528	318	APV-cpR1	5'- TCAGTCCATCTCCTTTCCCTTCAA -3‘
APV2	NC_028868.1	Replicase	1895 - 1917	494	APV2-rep-midF1	5'- TTTGAGGTTTTTGGTTTCTGTGC -3‘
APV2	NC_028868.1	Replicase	2365-2388	494	APV2-rep-midR1	5'- ATACATGAGCACCTTGTGAAGAAG -3‘
CNRMV	NC_002468.1	Replicase	4102-4125	539	539F1	5’- ATTTTAGTTATGGGTGATCCTGCT -3’
CNRMV	NC_002468.1	Replicase	4640-4621	539	539R1	5’- AAGAATTTGTGCACGACCCC -3’
HSVd	NC_001351.1		85-60	302	VP-19	5'- GCCCCGGGGCTCCTTTCTCAGGTAAG -3'	Amari et al. (2001) The molecular characterization of 16 new sequence variants of Hop stunt viroid reveals the existence of invariable regions and a conserved hammerhead-like structure on the viroid molecule.
HSVd	NC_001351.1		78-102	302	VP-20	5'- CCCGGGGCAACTCTTCTCAGAATCC -3'	Amari et al. (2001) The molecular characterization of 16 new sequence variants of Hop stunt viroid reveals the existence of invariable regions and a conserved hammerhead-like structure on the viroid molecule.
PLMVd	NC_003636.1		116-92	337	PLMVd_F1	5'- AACTGCAGTGCTCCGAATAGGGCAC -3'	Loreti et al. (1999) Comparison of different diagnostic methods for detection of peach latent mosaic viroid
PLMVd	NC_003636.1		117-141	337	PLMVd_R1	5'- CCCGATAGAAAGGCTAAGCACCTCG -3'	Loreti et al. (1999) Comparison of different diagnostic methods for detection of peach latent mosaic viroid
PLMVd	NC_003636.1		233-253	337	PLMVd_F2	5'- GACGTCTACCCGGGATTCAAA -3'
PLMVd	NC_003636.1		232-210	337	PLMVd_R2	5'- GTAATCCAGTTTCTACGGCGGTA- 3'
18S rRNA		18S rRNA		177	18sPruF1	5’- CGTCACACGCCGTTGCCCCC -3’	Jaroˇsová et al. (2010) Detection of Prune dwarf virus by one-step RT-PCR and its quantitation by real-time PCR. Journal of Virological Methods 164: 139–144
18S rRNA		18S rRNA		177	18sPruR1	5’- GAGCCGAGCATTTTTTCGAGCCC -3’	Jaroˇsová et al. (2010) Detection of Prune dwarf virus by one-step RT-PCR and its quantitation by real-time PCR. Journal of Virological Methods 164: 139–144
