# Supplementary material for: Peach RNA viromes in six different peach cultivars
Source: Sci Rep. 2018 Jan 30;8:1844. doi: 10.1038/s41598-018-20256-w (PMC5789896; doi:10.1038/s41598-018-20256-w)
Supplement: Supplementary file 3 — Supplementary File S10 [file 41598_2018_20256_MOESM3_ESM.xlsx]

## Sheet: ACLSV BC
Table S10. Analysis of single nucleotide variations for individual viral genomes in a single plant.
Each tab contains analyzed SNV information for selected viral genomes in each cultivar.
The names of viruses with respective identified cultivars are listed.
PLMVd genomes amplified via RT-PCR followed by cloning are indicated by clones.
##fileformat=VCFv4.2
##FILTER=<ID=PASS,Description="All filters passed">
##samtoolsVersion=1.3+htslib-1.3
##samtoolsCommand=samtools mpileup -vf ACLSV-BCHDP.fasta BCHDP_ACLSV_BCHDP_t10_sorted.bam
##reference=file://ACLSV_BCHDP.fasta
##contig=<ID=ACLSV-BCHDP,length=7539>
##ALT=<ID=*,Description="Represents allele(s) other than observed.">
##INFO=<ID=INDEL,Number=0,Type=Flag,Description="Indicates that the variant is an INDEL.">
##INFO=<ID=IDV,Number=1,Type=Integer,Description="Maximum number of reads supporting an indel">
##INFO=<ID=IMF,Number=1,Type=Float,Description="Maximum fraction of reads supporting an indel">
##INFO=<ID=DP,Number=1,Type=Integer,Description="Raw read depth">
##INFO=<ID=VDB,Number=1,Type=Float,Description="Variant Distance Bias for filtering splice-site artefacts in RNA-seq data (bigger is better)",Version="3">
##INFO=<ID=RPB,Number=1,Type=Float,Description="Mann-Whitney U test of Read Position Bias (bigger is better)">
##INFO=<ID=MQB,Number=1,Type=Float,Description="Mann-Whitney U test of Mapping Quality Bias (bigger is better)">
##INFO=<ID=BQB,Number=1,Type=Float,Description="Mann-Whitney U test of Base Quality Bias (bigger is better)">
##INFO=<ID=MQSB,Number=1,Type=Float,Description="Mann-Whitney U test of Mapping Quality vs Strand Bias (bigger is better)">
##INFO=<ID=SGB,Number=1,Type=Float,Description="Segregation based metric.">
##INFO=<ID=MQ0F,Number=1,Type=Float,Description="Fraction of MQ0 reads (smaller is better)">
##FORMAT=<ID=PL,Number=G,Type=Integer,Description="List of Phred-scaled genotype likelihoods">
##FORMAT=<ID=GT,Number=1,Type=String,Description="Genotype">
##INFO=<ID=ICB,Number=1,Type=Float,Description="Inbreeding Coefficient Binomial test (bigger is better)">
##INFO=<ID=HOB,Number=1,Type=Float,Description="Bias in the number of HOMs number (smaller is better)">
##INFO=<ID=AC,Number=A,Type=Integer,Description="Allele count in genotypes for each ALT allele, in the same order as listed">
##INFO=<ID=AN,Number=1,Type=Integer,Description="Total number of alleles in called genotypes">
##INFO=<ID=DP4,Number=4,Type=Integer,Description="Number of high-quality ref-forward , ref-reverse, alt-forward and alt-reverse bases">
##INFO=<ID=MQ,Number=1,Type=Integer,Description="Average mapping quality">
##bcftools_callVersion=1.3+htslib-1.3
##bcftools_callCommand=call -vm -O v
#CHROM	POS	ID	REF	ALT	QUAL	FILTER	INFO	FORMAT	BCHDP_5virusBCHDP_t10_java_sorted.bam
ACLSV-BCHDP	99	.	T	C	148	.	DP=364;VDB=0.997959;SGB=-0.693147;RPB=0.310053;MQB=0.98484;MQSB=0.996109;BQB=0.306535;MQ0F=0;ICB=1;HOB=0.5;AC=1;AN=2;DP4=186,2,71,0;MQ=59	GT:PL	0/1:182,0,255
ACLSV-BCHDP	219	.	T	C	221	.	DP=419;VDB=0.82682;SGB=-0.693147;RPB=0.369639;MQB=0.9878;MQSB=0.992968;BQB=0.122847;MQ0F=0;ICB=1;HOB=0.5;AC=1;AN=2;DP4=139,90,51,37;MQ=59	GT:PL	0/1:255,0,255
ACLSV-BCHDP	528	.	T	C	222	.	DP=317;VDB=0.788677;SGB=-0.693147;RPB=0.739981;MQB=1;MQSB=1;BQB=0.888753;MQ0F=0;ICB=1;HOB=0.5;AC=1;AN=2;DP4=96,60,75,29;MQ=60	GT:PL	0/1:255,0,255
ACLSV-BCHDP	560	.	A	G	120	.	DP=368;VDB=0.928794;SGB=-0.693147;RPB=0.268405;MQB=1;MQSB=1;BQB=0.0546979;MQ0F=0;ICB=1;HOB=0.5;AC=1;AN=2;DP4=145,100,29,31;MQ=60	GT:PL	0/1:155,0,255
ACLSV-BCHDP	792	.	G	T	48.1749	.	DP=638;VDB=0.949003;SGB=-0.693147;RPB=0.963474;MQB=0.999547;MQSB=0.998012;BQB=0.12931;MQ0F=0.0015674;ICB=1;HOB=0.5;AC=1;AN=2;DP4=269,175,36,33;MQ=59	GT:PL	0/1:84,0,255
ACLSV-BCHDP	843	.	G	A	207	.	DP=600;VDB=0.130438;SGB=-0.693147;RPB=0.902556;MQB=1;MQSB=1;BQB=0.868478;MQ0F=0;ICB=1;HOB=0.5;AC=1;AN=2;DP4=211,159,79,42;MQ=60	GT:PL	0/1:241,0,255
ACLSV-BCHDP	897	.	A	G	44.7129	.	DP=572;VDB=0.254615;SGB=-0.693147;RPB=0.255069;MQB=0.999415;MQSB=0.998214;BQB=0.513157;MQ0F=0;ICB=1;HOB=0.5;AC=1;AN=2;DP4=251,146,50,23;MQ=59	GT:PL	0/1:80,0,255
ACLSV-BCHDP	1089	.	T	C	222	.	DP=517;VDB=0.000815188;SGB=-0.693147;RPB=0.999374;MQB=0.996163;MQSB=0.993882;BQB=0.588187;MQ0F=0;ICB=1;HOB=0.5;AC=1;AN=2;DP4=145,83,132,73;MQ=59	GT:PL	0/1:255,0,255
ACLSV-BCHDP	1203	.	G	A	55	.	DP=637;VDB=0.587543;SGB=-0.693147;RPB=0.818681;MQB=0.999573;MQSB=0.996101;BQB=0.401007;MQ0F=0.00156986;ICB=1;HOB=0.5;AC=1;AN=2;DP4=262,184,30,35;MQ=59	GT:PL	0/1:91,0,255
ACLSV-BCHDP	1506	.	G	A	93	.	DP=692;VDB=0.519608;SGB=-0.693147;RPB=0.455101;MQB=1;MQSB=1;BQB=0.999656;MQ0F=0;ICB=1;HOB=0.5;AC=1;AN=2;DP4=286,173,44,31;MQ=60	GT:PL	0/1:129,0,255
ACLSV-BCHDP	1541	.	G	A	222	.	DP=629;VDB=0.954015;SGB=-0.693147;RPB=0.994881;MQB=0.99371;MQSB=0.997945;BQB=0.111369;MQ0F=0;ICB=1;HOB=0.5;AC=1;AN=2;DP4=200,167,107,57;MQ=59	GT:PL	0/1:255,0,255
ACLSV-BCHDP	1644	.	T	C	221	.	DP=552;VDB=0.908729;SGB=-0.693147;RPB=0.331147;MQB=0.999031;MQSB=0.997449;BQB=0.994834;MQ0F=0.00181159;ICB=1;HOB=0.5;AC=1;AN=2;DP4=202,153,56,50;MQ=59	GT:PL	0/1:255,0,255
ACLSV-BCHDP	1729	.	A	G	171	.	DP=595;VDB=5.36699e-06;SGB=-0.693147;RPB=0.0255352;MQB=0.994527;MQSB=0.998784;BQB=0.0489163;MQ0F=0.00336134;ICB=1;HOB=0.5;AC=1;AN=2;DP4=223,121,65,38;MQ=59	GT:PL	0/1:205,0,255
ACLSV-BCHDP	1830	.	T	G	228	.	DP=685;VDB=0.0789693;SGB=-0.693147;RPB=0.554343;MQB=1;MQSB=1;BQB=0.506711;MQ0F=0;AC=2;AN=2;DP4=41,8,283,161;MQ=60	GT:PL	1/1:255,85,0
ACLSV-BCHDP	1848	.	A	G	228	.	DP=667;VDB=0.228757;SGB=-0.693147;RPB=0.876826;MQB=1;MQSB=1;BQB=0.13614;MQ0F=0;AC=2;AN=2;DP4=38,16,265,185;MQ=60	GT:PL	1/1:255,7,0
ACLSV-BCHDP	1865	.	G	A	228	.	DP=727;VDB=0.927344;SGB=-0.693147;RPB=0.949122;MQB=0.741006;MQSB=0.9873;BQB=0.688252;MQ0F=0.00137552;AC=2;AN=2;DP4=38,24,333,166;MQ=59	GT:PL	1/1:255,19,0
ACLSV-BCHDP	1995	.	G	C	112	.	DP=775;VDB=0.876578;SGB=-0.693147;RPB=0.999836;MQB=0.998439;MQSB=0.9996;BQB=0.398495;MQ0F=0;ICB=1;HOB=0.5;AC=1;AN=2;DP4=330,217,53,38;MQ=59	GT:PL	0/1:148,0,255
ACLSV-BCHDP	2015	.	A	G	221	.	DP=790;VDB=0.00337216;SGB=-0.693147;RPB=0.0441946;MQB=0.999181;MQSB=0.996818;BQB=0.992964;MQ0F=0;ICB=1;HOB=0.5;AC=1;AN=2;DP4=255,204,92,62;MQ=59	GT:PL	0/1:255,0,255
ACLSV-BCHDP	2170	.	A	G	222	.	DP=524;VDB=0.00110272;SGB=-0.693147;RPB=0.472354;MQB=0.983202;MQSB=0.991549;BQB=0.874371;MQ0F=0.0019084;ICB=1;HOB=0.5;AC=1;AN=2;DP4=173,109,86,69;MQ=59	GT:PL	0/1:255,0,255
ACLSV-BCHDP	2351	.	G	A	27.9039	.	DP=792;VDB=0.0819365;SGB=-0.693147;RPB=6.91871e-05;MQB=0.999674;MQSB=0.997452;BQB=0.0342403;MQ0F=0;ICB=1;HOB=0.5;AC=1;AN=2;DP4=291,277,49,31;MQ=59	GT:PL	0/1:64,0,255
ACLSV-BCHDP	2405	.	G	A	221	.	DP=801;VDB=0.304756;SGB=-0.693147;RPB=0.588321;MQB=0.999045;MQSB=0.998769;BQB=0.000491818;MQ0F=0;ICB=1;HOB=0.5;AC=1;AN=2;DP4=301,159,123,68;MQ=59	GT:PL	0/1:255,0,255
ACLSV-BCHDP	2667	.	C	A	222	.	DP=843;VDB=0.876874;SGB=-0.693147;RPB=0.935796;MQB=0.991505;MQSB=0.99448;BQB=0.977956;MQ0F=0.00118624;ICB=1;HOB=0.5;AC=1;AN=2;DP4=276,194,120,79;MQ=59	GT:PL	0/1:255,0,255
ACLSV-BCHDP	2877	.	C	T	202	.	DP=722;VDB=0.969574;SGB=-0.693147;RPB=0.797606;MQB=0.99657;MQSB=0.991081;BQB=0.279569;MQ0F=0;ICB=1;HOB=0.5;AC=1;AN=2;DP4=229,209,83,64;MQ=59	GT:PL	0/1:236,0,255
ACLSV-BCHDP	3012	.	G	A	171	.	DP=721;VDB=0.309914;SGB=-0.693147;RPB=0.992418;MQB=1;MQSB=1;BQB=0.995097;MQ0F=0;ICB=1;HOB=0.5;AC=1;AN=2;DP4=309,173,60,42;MQ=60	GT:PL	0/1:206,0,255
ACLSV-BCHDP	3630	.	C	T	222	.	DP=993;VDB=0.306267;SGB=-0.693147;RPB=0.77006;MQB=0.999982;MQSB=0.993981;BQB=0.607153;MQ0F=0.0020141;ICB=1;HOB=0.5;AC=1;AN=2;DP4=319,216,168,81;MQ=59	GT:PL	0/1:255,0,255
ACLSV-BCHDP	3663	.	G	A	222	.	DP=1018;VDB=0.3698;SGB=-0.693147;RPB=0.938591;MQB=0.993958;MQSB=0.999839;BQB=0.0272902;MQ0F=0.00196464;ICB=1;HOB=0.5;AC=1;AN=2;DP4=259,194,221,162;MQ=59	GT:PL	0/1:255,0,255
ACLSV-BCHDP	4392	.	C	T	222	.	DP=1117;VDB=0.307893;SGB=-0.693147;RPB=0.0921617;MQB=0.998957;MQSB=0.997794;BQB=0.518685;MQ0F=0;ICB=1;HOB=0.5;AC=1;AN=2;DP4=327,239,214,154;MQ=59	GT:PL	0/1:255,0,255
ACLSV-BCHDP	4398	.	G	A	222	.	DP=1117;VDB=0.562456;SGB=-0.693147;RPB=0.166076;MQB=0.998956;MQSB=0.99782;BQB=0.553006;MQ0F=0;ICB=1;HOB=0.5;AC=1;AN=2;DP4=314,242,203,149;MQ=59	GT:PL	0/1:255,0,255
ACLSV-BCHDP	4563	.	A	T	222	.	DP=1056;VDB=2.15187e-05;SGB=-0.693147;RPB=0.98025;MQB=1;MQSB=1;BQB=0.821851;MQ0F=0;ICB=1;HOB=0.5;AC=1;AN=2;DP4=304,173,190,124;MQ=60	GT:PL	0/1:255,0,255
ACLSV-BCHDP	4983	.	A	G	222	.	DP=1133;VDB=0.00457154;SGB=-0.693147;RPB=0.960608;MQB=0.996768;MQSB=0.997334;BQB=0.829017;MQ0F=0;ICB=1;HOB=0.5;AC=1;AN=2;DP4=411,163,196,62;MQ=59	GT:PL	0/1:255,0,255
ACLSV-BCHDP	4989	.	T	C	101	.	DP=1177;VDB=0.474766;SGB=-0.693147;RPB=0.625103;MQB=0.998322;MQSB=0.997675;BQB=0.529234;MQ0F=0;ICB=1;HOB=0.5;AC=1;AN=2;DP4=541,179,127,55;MQ=59	GT:PL	0/1:136,0,255
ACLSV-BCHDP	5091	.	G	A	114	.	DP=1350;VDB=0.427829;SGB=-0.693147;RPB=0.278213;MQB=0.999695;MQSB=0.998085;BQB=0.999695;MQ0F=0;ICB=1;HOB=0.5;AC=1;AN=2;DP4=505,367,105,83;MQ=59	GT:PL	0/1:149,0,255
ACLSV-BCHDP	5154	.	T	C	222	.	DP=1074;VDB=0.0595063;SGB=-0.693147;RPB=0.356809;MQB=0.997368;MQSB=0.995715;BQB=0.430026;MQ0F=0.000931099;ICB=1;HOB=0.5;AC=1;AN=2;DP4=343,277,166,122;MQ=59	GT:PL	0/1:255,0,255
ACLSV-BCHDP	5388	.	G	A	220	.	DP=1320;VDB=0.908861;SGB=-0.693147;RPB=0.212974;MQB=0.998774;MQSB=0.996269;BQB=0.866454;MQ0F=0.000757576;ICB=1;HOB=0.5;AC=1;AN=2;DP4=535,332,101,86;MQ=59	GT:PL	0/1:255,0,255
ACLSV-BCHDP	5394	.	T	C	222	.	DP=1238;VDB=0.0708241;SGB=-0.693147;RPB=0.841454;MQB=0.999003;MQSB=0.997922;BQB=0.986482;MQ0F=0;ICB=1;HOB=0.5;AC=1;AN=2;DP4=343,262,249,159;MQ=59	GT:PL	0/1:255,0,255
ACLSV-BCHDP	5409	.	G	A	28.145	.	DP=1345;VDB=0.822791;SGB=-0.693147;RPB=0.999748;MQB=0.998029;MQSB=0.9963;BQB=0.0777773;MQ0F=0.000743494;ICB=1;HOB=0.5;AC=1;AN=2;DP4=577,375,90,64;MQ=59	GT:PL	0/1:64,0,255
ACLSV-BCHDP	5935	.	A	G	106	.	DP=1924;VDB=0.361963;SGB=-0.693147;RPB=0.771053;MQB=0.998027;MQSB=0.999663;BQB=0.999902;MQ0F=0;ICB=1;HOB=0.5;AC=1;AN=2;DP4=735,579,187,126;MQ=59	GT:PL	0/1:141,0,255
ACLSV-BCHDP	6019	.	G	A	185	.	DP=1787;VDB=0.381351;SGB=-0.693147;RPB=0.862706;MQB=0.993542;MQSB=0.982238;BQB=0.899778;MQ0F=0.000559597;ICB=1;HOB=0.5;AC=1;AN=2;DP4=696,494,172,122;MQ=59	GT:PL	0/1:220,0,255
ACLSV-BCHDP	6187	.	A	G	222	.	DP=1756;VDB=0.989448;SGB=-0.693147;RPB=0.821702;MQB=0.999395;MQSB=0.999914;BQB=0.000126107;MQ0F=0.000569476;ICB=1;HOB=0.5;AC=1;AN=2;DP4=513,396,256,186;MQ=59	GT:PL	0/1:255,0,255
ACLSV-BCHDP	6280	.	T	C	222	.	DP=1465;VDB=0.946892;SGB=-0.693147;RPB=0.999819;MQB=0.99958;MQSB=0.992125;BQB=0.27699;MQ0F=0;ICB=1;HOB=0.5;AC=1;AN=2;DP4=435,210,355,122;MQ=59	GT:PL	0/1:255,0,255
ACLSV-BCHDP	6983	.	A	G	222	.	DP=2907;VDB=0.210873;SGB=-0.693147;RPB=0.000163087;MQB=0.999545;MQSB=0.999509;BQB=0.98107;MQ0F=0.000343997;ICB=1;HOB=0.5;AC=1;AN=2;DP4=1043,552,558,197;MQ=59	GT:PL	0/1:255,0,255
ACLSV-BCHDP	7413	.	A	G	222	.	DP=2113;VDB=0.132807;SGB=-0.693147;RPB=0.258865;MQB=0.999317;MQSB=0.989937;BQB=0.478578;MQ0F=0.000473261;ICB=1;HOB=0.5;AC=1;AN=2;DP4=402,369,354,326;MQ=59	GT:PL	0/1:255,0,255

## Sheet: APCLSV BC
##fileformat=VCFv4.2
##FILTER=<ID=PASS,Description="All filters passed">
##samtoolsVersion=1.3+htslib-1.3
##samtoolsCommand=samtools mpileup -vf APCLSV_BCHDP.fasta BCHDP_APCLSV_BCHDP_t10_sorted.bam
##reference=file://APCLSV_BCHDP.fasta
##contig=<ID=APCLSV-BCHDP,length=7485>
##ALT=<ID=*,Description="Represents allele(s) other than observed.">
##INFO=<ID=INDEL,Number=0,Type=Flag,Description="Indicates that the variant is an INDEL.">
##INFO=<ID=IDV,Number=1,Type=Integer,Description="Maximum number of reads supporting an indel">
##INFO=<ID=IMF,Number=1,Type=Float,Description="Maximum fraction of reads supporting an indel">
##INFO=<ID=DP,Number=1,Type=Integer,Description="Raw read depth">
##INFO=<ID=VDB,Number=1,Type=Float,Description="Variant Distance Bias for filtering splice-site artefacts in RNA-seq data (bigger is better)",Version="3">
##INFO=<ID=RPB,Number=1,Type=Float,Description="Mann-Whitney U test of Read Position Bias (bigger is better)">
##INFO=<ID=MQB,Number=1,Type=Float,Description="Mann-Whitney U test of Mapping Quality Bias (bigger is better)">
##INFO=<ID=BQB,Number=1,Type=Float,Description="Mann-Whitney U test of Base Quality Bias (bigger is better)">
##INFO=<ID=MQSB,Number=1,Type=Float,Description="Mann-Whitney U test of Mapping Quality vs Strand Bias (bigger is better)">
##INFO=<ID=SGB,Number=1,Type=Float,Description="Segregation based metric.">
##INFO=<ID=MQ0F,Number=1,Type=Float,Description="Fraction of MQ0 reads (smaller is better)">
##FORMAT=<ID=PL,Number=G,Type=Integer,Description="List of Phred-scaled genotype likelihoods">
##FORMAT=<ID=GT,Number=1,Type=String,Description="Genotype">
##INFO=<ID=ICB,Number=1,Type=Float,Description="Inbreeding Coefficient Binomial test (bigger is better)">
##INFO=<ID=HOB,Number=1,Type=Float,Description="Bias in the number of HOMs number (smaller is better)">
##INFO=<ID=AC,Number=A,Type=Integer,Description="Allele count in genotypes for each ALT allele, in the same order as listed">
##INFO=<ID=AN,Number=1,Type=Integer,Description="Total number of alleles in called genotypes">
##INFO=<ID=DP4,Number=4,Type=Integer,Description="Number of high-quality ref-forward , ref-reverse, alt-forward and alt-reverse bases">
##INFO=<ID=MQ,Number=1,Type=Integer,Description="Average mapping quality">
##bcftools_callVersion=1.3+htslib-1.3
##bcftools_callCommand=call -vm -O v
#CHROM	POS	ID	REF	ALT	QUAL	FILTER	INFO	FORMAT	BCHDP_APCLSV_BCHDP_t10_sorted.bam
APCLSV-BCHDP	1666	.	C	T	221	.	DP=140;VDB=0.370453;SGB=-0.693079;RPB=0.744745;MQB=1;MQSB=1;BQB=0.99936;MQ0F=0;ICB=1;HOB=0.5;AC=1;AN=2;DP4=51,34,16,13;MQ=60	GT:PL	0/1:255,0,255
APCLSV-BCHDP	1713	.	G	A	222	.	DP=111;VDB=0.0196934;SGB=-0.693146;RPB=0.732037;MQB=1;MQSB=1;BQB=0.736219;MQ0F=0;ICB=1;HOB=0.5;AC=1;AN=2;DP4=30,23,28,16;MQ=60	GT:PL	0/1:255,0,255
APCLSV-BCHDP	1871	.	A	G	182	.	DP=104;VDB=0.00753567;SGB=-0.690438;RPB=0.519937;MQB=0.934138;MQSB=0.949768;BQB=0.768233;MQ0F=0.00961538;ICB=1;HOB=0.5;AC=1;AN=2;DP4=47,14,10,7;MQ=59	GT:PL	0/1:217,0,255
APCLSV-BCHDP	1939	.	G	A	132	.	DP=129;VDB=0.996952;SGB=-0.69168;RPB=0.795693;MQB=0.988777;MQSB=0.999888;BQB=0.782813;MQ0F=0;ICB=1;HOB=0.5;AC=1;AN=2;DP4=46,45,12,7;MQ=59	GT:PL	0/1:167,0,255
APCLSV-BCHDP	1979	.	A	G	221	.	DP=110;VDB=0.0531524;SGB=-0.693147;RPB=0.713179;MQB=1;MQSB=1;BQB=0.685868;MQ0F=0;ICB=1;HOB=0.5;AC=1;AN=2;DP4=11,9,44,30;MQ=60	GT:PL	0/1:255,0,230
APCLSV-BCHDP	1981	.	G	A	228	.	DP=106;VDB=0.128977;SGB=-0.693147;RPB=0.997655;MQB=1;MQSB=1;BQB=0.370237;MQ0F=0;AC=2;AN=2;DP4=2,2,51,35;MQ=60	GT:PL	1/1:255,102,0
APCLSV-BCHDP	1995	.	G	A	222	.	DP=127;VDB=0.999609;SGB=-0.693147;RPB=0.83645;MQB=1;MQSB=1;BQB=0.0836046;MQ0F=0;ICB=1;HOB=0.5;AC=1;AN=2;DP4=40,20,33,18;MQ=60	GT:PL	0/1:255,0,255
APCLSV-BCHDP	2060	.	TAAAAAA	TAAAAAAAAA	182	.	INDEL;IDV=21;IMF=0.155556;DP=135;VDB=0.28092;SGB=-0.69168;MQSB=1;MQ0F=0;ICB=1;HOB=0.5;AC=1;AN=2;DP4=52,23,11,8;MQ=60	GT:PL	0/1:215,0,25
APCLSV-BCHDP	2103	.	GAAAAAAA	GAAAAAAAAAA,GAAAAAAAAAAAA	136	.	INDEL;IDV=22;IMF=0.169231;DP=130;VDB=0.187427;SGB=-0.690438;MQSB=1;MQ0F=0;AC=1,1;AN=2;DP4=37,37,7,10;MQ=60	GT:PL	1/2:199,93,90,255,0,205
APCLSV-BCHDP	2167	.	G	A	221	.	DP=129;VDB=0.34546;SGB=-0.692717;RPB=0.840276;MQB=1;MQSB=1;BQB=0.643851;MQ0F=0;ICB=1;HOB=0.5;AC=1;AN=2;DP4=45,35,11,12;MQ=60	GT:PL	0/1:255,0,255
APCLSV-BCHDP	2789	.	T	C	222	.	DP=149;VDB=0.0776217;SGB=-0.693147;RPB=1;MQB=1;MQSB=1;BQB=0.858038;MQ0F=0;ICB=1;HOB=0.5;AC=1;AN=2;DP4=39,27,34,24;MQ=60	GT:PL	0/1:255,0,255
APCLSV-BCHDP	4999	.	A	G	221	.	DP=226;VDB=0.123488;SGB=-0.693146;RPB=0.797948;MQB=1;MQSB=1;BQB=0.964987;MQ0F=0;ICB=1;HOB=0.5;AC=1;AN=2;DP4=87,42,29,14;MQ=60	GT:PL	0/1:255,0,255
APCLSV-BCHDP	5898	.	T	C	26.5893	.	DP=487;VDB=2.49541e-06;SGB=-0.693147;RPB=0.493342;MQB=1;MQSB=1;BQB=0.526871;MQ0F=0;ICB=1;HOB=0.5;AC=1;AN=2;DP4=233,113,41,20;MQ=60	GT:PL	0/1:62,0,255
APCLSV-BCHDP	6018	.	T	C	69	.	DP=366;VDB=0.18584;SGB=-0.693147;RPB=0.0850838;MQB=1;MQSB=1;BQB=0.525228;MQ0F=0;ICB=1;HOB=0.5;AC=1;AN=2;DP4=126,119,25,24;MQ=60	GT:PL	0/1:104,0,255
APCLSV-BCHDP	6438	.	G	T	221	.	DP=362;VDB=0.352598;SGB=-0.693147;RPB=0.642803;MQB=0.998215;MQSB=0.996477;BQB=0.87743;MQ0F=0.00276243;ICB=1;HOB=0.5;AC=1;AN=2;DP4=131,92,46,35;MQ=59	GT:PL	0/1:255,0,255
APCLSV-BCHDP	6557	.	T	C	127	.	DP=477;VDB=0.0613591;SGB=-0.693147;RPB=0.379455;MQB=1;MQSB=1;BQB=0.692982;MQ0F=0;ICB=1;HOB=0.5;AC=1;AN=2;DP4=195,127,35,23;MQ=60	GT:PL	0/1:162,0,255

## Sheet: APV2 BC
##fileformat=VCFv4.2
##FILTER=<ID=PASS,Description="All filters passed">
##samtoolsVersion=1.3+htslib-1.3
##samtoolsCommand=samtools mpileup -vf APV2-BCHDP.fasta BCHDP_APV2_BCHDP_t10_sorted.bam
##reference=file://APV2_BCHDP.fasta
##contig=<ID=APV2-BCHDP,length=9402>
##ALT=<ID=*,Description="Represents allele(s) other than observed.">
##INFO=<ID=INDEL,Number=0,Type=Flag,Description="Indicates that the variant is an INDEL.">
##INFO=<ID=IDV,Number=1,Type=Integer,Description="Maximum number of reads supporting an indel">
##INFO=<ID=IMF,Number=1,Type=Float,Description="Maximum fraction of reads supporting an indel">
##INFO=<ID=DP,Number=1,Type=Integer,Description="Raw read depth">
##INFO=<ID=VDB,Number=1,Type=Float,Description="Variant Distance Bias for filtering splice-site artefacts in RNA-seq data (bigger is better)",Version="3">
##INFO=<ID=RPB,Number=1,Type=Float,Description="Mann-Whitney U test of Read Position Bias (bigger is better)">
##INFO=<ID=MQB,Number=1,Type=Float,Description="Mann-Whitney U test of Mapping Quality Bias (bigger is better)">
##INFO=<ID=BQB,Number=1,Type=Float,Description="Mann-Whitney U test of Base Quality Bias (bigger is better)">
##INFO=<ID=MQSB,Number=1,Type=Float,Description="Mann-Whitney U test of Mapping Quality vs Strand Bias (bigger is better)">
##INFO=<ID=SGB,Number=1,Type=Float,Description="Segregation based metric.">
##INFO=<ID=MQ0F,Number=1,Type=Float,Description="Fraction of MQ0 reads (smaller is better)">
##FORMAT=<ID=PL,Number=G,Type=Integer,Description="List of Phred-scaled genotype likelihoods">
##FORMAT=<ID=GT,Number=1,Type=String,Description="Genotype">
##INFO=<ID=ICB,Number=1,Type=Float,Description="Inbreeding Coefficient Binomial test (bigger is better)">
##INFO=<ID=HOB,Number=1,Type=Float,Description="Bias in the number of HOMs number (smaller is better)">
##INFO=<ID=AC,Number=A,Type=Integer,Description="Allele count in genotypes for each ALT allele, in the same order as listed">
##INFO=<ID=AN,Number=1,Type=Integer,Description="Total number of alleles in called genotypes">
##INFO=<ID=DP4,Number=4,Type=Integer,Description="Number of high-quality ref-forward , ref-reverse, alt-forward and alt-reverse bases">
##INFO=<ID=MQ,Number=1,Type=Integer,Description="Average mapping quality">
##bcftools_callVersion=1.3+htslib-1.3
##bcftools_callCommand=call -vm -O v
#CHROM	POS	ID	REF	ALT	QUAL	FILTER	INFO	FORMAT	BCHDP_APV2_BCHDP_t10_sorted.bam
APV2-BCHDP	29	.	G	A	148	.	DP=72;VDB=3.87555e-14;SGB=-0.692976;RPB=0.114413;MQB=1;BQB=0.15316;MQ0F=0;ICB=1;HOB=0.5;AC=1;AN=2;DP4=42,0,26,0;MQ=60	GT:PL	0/1:181,0,199
APV2-BCHDP	32	.	C	T	150	.	DP=76;VDB=3.87555e-14;SGB=-0.692976;RPB=0.0675529;MQB=1;BQB=0.289727;MQ0F=0;ICB=1;HOB=0.5;AC=1;AN=2;DP4=44,0,26,0;MQ=60	GT:PL	0/1:183,0,236
APV2-BCHDP	33	.	C	T	150	.	DP=76;VDB=3.87555e-14;SGB=-0.692976;RPB=0.0675529;MQB=1;BQB=0.252496;MQ0F=0;ICB=1;HOB=0.5;AC=1;AN=2;DP4=44,0,26,0;MQ=60	GT:PL	0/1:183,0,233
APV2-BCHDP	41	.	A	G	222	.	DP=111;VDB=6.60948e-15;SGB=-0.693147;RPB=0.662963;MQB=0.984189;BQB=0.399436;MQ0F=0;ICB=1;HOB=0.5;AC=1;AN=2;DP4=51,0,48,0;MQ=59	GT:PL	0/1:255,0,255
APV2-BCHDP	54	.	C	T	222	.	DP=140;VDB=1.02756e-21;SGB=-0.693147;RPB=0.340503;MQB=0.987054;BQB=0.563982;MQ0F=0;ICB=1;HOB=0.5;AC=1;AN=2;DP4=54,0,56,0;MQ=59	GT:PL	0/1:255,0,255
APV2-BCHDP	82	.	T	C	222	.	DP=212;VDB=1.84549e-14;SGB=-0.693147;RPB=0.769902;MQB=1;MQSB=1;BQB=0.79824;MQ0F=0;ICB=1;HOB=0.5;AC=1;AN=2;DP4=61,0,59,1;MQ=60	GT:PL	0/1:255,0,255
APV2-BCHDP	91	.	G	A	222	.	DP=221;VDB=1.41539e-08;SGB=-0.693147;RPB=0.684991;MQB=1;MQSB=1;BQB=0.963104;MQ0F=0;ICB=1;HOB=0.5;AC=1;AN=2;DP4=59,0,69,1;MQ=60	GT:PL	0/1:255,0,255
APV2-BCHDP	133	.	A	G	222	.	DP=154;VDB=1.34247e-09;SGB=-0.693147;RPB=0.0641852;MQB=1;MQSB=1;BQB=0.946624;MQ0F=0;ICB=1;HOB=0.5;AC=1;AN=2;DP4=39,36,24,34;MQ=60	GT:PL	0/1:255,0,255
APV2-BCHDP	151	.	C	T	222	.	DP=131;VDB=1.79353e-12;SGB=-0.693147;RPB=0.000819504;MQB=0.980532;MQSB=0.989843;BQB=0.933553;MQ0F=0;ICB=1;HOB=0.5;AC=1;AN=2;DP4=45,32,12,35;MQ=59	GT:PL	0/1:255,0,255
APV2-BCHDP	154	.	A	G	222	.	DP=130;VDB=1.23124e-12;SGB=-0.693147;RPB=2.48318e-05;MQB=0.980437;MQSB=0.989747;BQB=0.941705;MQ0F=0;ICB=1;HOB=0.5;AC=1;AN=2;DP4=46,32,12,35;MQ=59	GT:PL	0/1:255,0,255
APV2-BCHDP	187	.	T	C	3.46656	.	DP=91;VDB=0.931315;SGB=-0.662043;RPB=0.951598;MQB=0.0274362;MQSB=0.189765;BQB=0.452125;MQ0F=0;ICB=1;HOB=0.5;AC=1;AN=2;DP4=52,11,3,6;MQ=57	GT:PL	0/1:38,0,255
APV2-BCHDP	745	.	A	G	48.8964	.	DP=135;VDB=0.901848;SGB=-0.688148;RPB=0.909409;MQB=1;MQSB=1;BQB=0.942964;MQ0F=0;ICB=1;HOB=0.5;AC=1;AN=2;DP4=62,36,7,8;MQ=60	GT:PL	0/1:85,0,255
APV2-BCHDP	859	.	G	A	9.81456	.	DP=138;VDB=0.139238;SGB=-0.686358;RPB=0.376414;MQB=1;MQSB=1;BQB=0.951678;MQ0F=0;ICB=1;HOB=0.5;AC=1;AN=2;DP4=69,37,7,7;MQ=60	GT:PL	0/1:46,0,255
APV2-BCHDP	1279	.	C	T	121	.	DP=167;VDB=1.17994e-06;SGB=-0.690438;RPB=0.990192;MQB=0.503673;MQSB=0.926479;BQB=0.0082098;MQ0F=0;ICB=1;HOB=0.5;AC=1;AN=2;DP4=63,51,12,5;MQ=59	GT:PL	0/1:156,0,255
APV2-BCHDP	1288	.	A	C	92	.	DP=165;VDB=1.92555e-06;SGB=-0.688148;RPB=0.0666321;MQB=0.703621;MQSB=0.969586;BQB=0.000498725;MQ0F=0;ICB=1;HOB=0.5;AC=1;AN=2;DP4=68,48,10,5;MQ=59	GT:PL	0/1:128,0,255
APV2-BCHDP	1486	.	C	T	195	.	DP=184;VDB=0.838776;SGB=-0.69312;RPB=0.854184;MQB=1;MQSB=1;BQB=0.535005;MQ0F=0;ICB=1;HOB=0.5;AC=1;AN=2;DP4=74,49,25,7;MQ=60	GT:PL	0/1:229,0,255
APV2-BCHDP	1539	.	A	G	3.20064	.	DP=205;VDB=0.215289;SGB=-0.689466;RPB=0.860797;MQB=1;MQSB=1;BQB=0.126231;MQ0F=0;ICB=1;HOB=0.5;AC=1;AN=2;DP4=88,54,12,4;MQ=60	GT:PL	0/1:37,0,255
APV2-BCHDP	1879	.	A	G	8.69199	.	DP=143;VDB=0.132303;SGB=-0.676189;RPB=0.553969;MQB=1;MQSB=1;BQB=0.965727;MQ0F=0;ICB=1;HOB=0.5;AC=1;AN=2;DP4=58,39,8,3;MQ=60	GT:PL	0/1:45,0,255
APV2-BCHDP	2060	.	T	A	76	.	DP=177;VDB=0.0223044;SGB=-0.692067;RPB=0.55458;MQB=0.938712;MQSB=0.980372;BQB=0.872417;MQ0F=0;ICB=1;HOB=0.5;AC=1;AN=2;DP4=74,39,11,9;MQ=59	GT:PL	0/1:112,0,255
APV2-BCHDP	2110	.	T	C	90	.	DP=190;VDB=0.835007;SGB=-0.69168;RPB=0.975354;MQB=1;MQSB=1;BQB=0.999836;MQ0F=0;ICB=1;HOB=0.5;AC=1;AN=2;DP4=83,39,11,8;MQ=60	GT:PL	0/1:126,0,255
APV2-BCHDP	2758	.	A	G	41.6382	.	DP=242;VDB=6.37367e-05;SGB=-0.693132;RPB=0.0112936;MQB=9.51288e-18;MQSB=0.513326;BQB=0.0955407;MQ0F=0;ICB=1;HOB=0.5;AC=1;AN=2;DP4=106,49,28,6;MQ=58	GT:PL	0/1:77,0,255
APV2-BCHDP	2761	.	T	C	6.37063	.	DP=244;VDB=5.998e-14;SGB=-0.693097;RPB=0.00589628;MQB=9.73769e-17;MQSB=0.797881;BQB=0.749954;MQ0F=0;ICB=1;HOB=0.5;AC=1;AN=2;DP4=110,54,23,7;MQ=58	GT:PL	0/1:41,0,255
APV2-BCHDP	2764	.	T	C	30.3921	.	DP=240;VDB=6.66766e-13;SGB=-0.69311;RPB=0.0350406;MQB=1.80822e-15;MQSB=0.862038;BQB=0.791023;MQ0F=0;ICB=1;HOB=0.5;AC=1;AN=2;DP4=107,54,22,9;MQ=58	GT:PL	0/1:66,0,255
APV2-BCHDP	2768	.	A	T	13.5581	.	DP=243;VDB=1.56034e-13;SGB=-0.69311;RPB=0.193056;MQB=1.3925e-16;MQSB=0.779617;BQB=0.817471;MQ0F=0;ICB=1;HOB=0.5;AC=1;AN=2;DP4=107,59,23,8;MQ=58	GT:PL	0/1:49,0,255
APV2-BCHDP	2770	.	A	T	22.3588	.	DP=251;VDB=3.43107e-11;SGB=-0.69312;RPB=0.715584;MQB=4.85577e-16;MQSB=0.801511;BQB=0.803495;MQ0F=0;ICB=1;HOB=0.5;AC=1;AN=2;DP4=110,58,23,9;MQ=58	GT:PL	0/1:58,0,255
APV2-BCHDP	2773	.	G	A	27.2988	.	DP=244;VDB=1.92381e-12;SGB=-0.69311;RPB=0.932896;MQB=1.73505e-16;MQSB=0.731197;BQB=0.251594;MQ0F=0;ICB=1;HOB=0.5;AC=1;AN=2;DP4=101,59,23,8;MQ=58	GT:PL	0/1:63,0,255
APV2-BCHDP	2774	.	C	T	30.2957	.	DP=243;VDB=1.9911e-12;SGB=-0.69311;RPB=0.986314;MQB=1.80226e-16;MQSB=0.766901;BQB=0.156993;MQ0F=0;ICB=1;HOB=0.5;AC=1;AN=2;DP4=102,57,23,8;MQ=58	GT:PL	0/1:66,0,255
APV2-BCHDP	2785	.	G	A	156	.	DP=283;VDB=0.222406;SGB=-0.693147;RPB=0.990893;MQB=2.0415e-22;MQSB=0.369669;BQB=0.957484;MQ0F=0.00706714;ICB=1;HOB=0.5;AC=1;AN=2;DP4=115,63,23,23;MQ=56	GT:PL	0/1:191,0,255
APV2-BCHDP	2791	.	C	T	173	.	DP=289;VDB=0.429569;SGB=-0.693147;RPB=0.728527;MQB=9.59584e-22;MQSB=0.307844;BQB=0.570939;MQ0F=0.00692042;ICB=1;HOB=0.5;AC=1;AN=2;DP4=120,58,24,25;MQ=56	GT:PL	0/1:208,0,255
APV2-BCHDP	2806	.	T	A	103	.	DP=267;VDB=0.321803;SGB=-0.693144;RPB=0.206557;MQB=2.04097e-17;MQSB=0.323897;BQB=0.290541;MQ0F=0.00749064;ICB=1;HOB=0.5;AC=1;AN=2;DP4=109,68,15,24;MQ=56	GT:PL	0/1:138,0,255
APV2-BCHDP	2812	.	T	A	30.0647	.	DP=247;VDB=0.000856552;SGB=-0.693127;RPB=0.869094;MQB=1.25572e-14;MQSB=0.11584;BQB=0.993034;MQ0F=0;ICB=1;HOB=0.5;AC=1;AN=2;DP4=106,69,8,25;MQ=57	GT:PL	0/1:66,0,255
APV2-BCHDP	2815	.	A	G	222	.	DP=243;VDB=0.000140123;SGB=-0.693147;RPB=0.44318;MQB=1.59548e-05;MQSB=0.144408;BQB=0.286797;MQ0F=0;ICB=1;HOB=0.5;AC=1;AN=2;DP4=83,57,30,33;MQ=57	GT:PL	0/1:255,0,255
APV2-BCHDP	2819	.	T	C	11.2075	.	DP=255;VDB=7.70676e-06;SGB=-0.69311;RPB=0.595307;MQB=1.03513e-13;MQSB=0.144512;BQB=0.935474;MQ0F=0;ICB=1;HOB=0.5;AC=1;AN=2;DP4=106,72,7,24;MQ=57	GT:PL	0/1:47,0,255
APV2-BCHDP	2821	.	G	T	16.9507	.	DP=264;VDB=7.42885e-06;SGB=-0.69311;RPB=0.412322;MQB=1.0621e-13;MQSB=0.17721;BQB=0.359821;MQ0F=0;ICB=1;HOB=0.5;AC=1;AN=2;DP4=102,75,7,24;MQ=57	GT:PL	0/1:53,0,255
APV2-BCHDP	2830	.	G	T	67	.	DP=254;VDB=0.219891;SGB=-0.693144;RPB=0.392266;MQB=1.01244e-13;MQSB=0.0645912;BQB=0.817101;MQ0F=0;ICB=1;HOB=0.5;AC=1;AN=2;DP4=96,74,6,33;MQ=56	GT:PL	0/1:102,0,255
APV2-BCHDP	4129	.	T	C	54	.	DP=404;VDB=1.428e-14;SGB=-0.693145;RPB=0.000350787;MQB=0.968062;MQSB=0.98819;BQB=3.01068e-05;MQ0F=0;ICB=1;HOB=0.5;AC=1;AN=2;DP4=184,80,31,9;MQ=59	GT:PL	0/1:89,0,255
APV2-BCHDP	4132	.	A	G	55	.	DP=399;VDB=6.5469e-20;SGB=-0.693145;RPB=2.76302e-05;MQB=0.878124;MQSB=0.959367;BQB=0.000543588;MQ0F=0;ICB=1;HOB=0.5;AC=1;AN=2;DP4=182,84,26,14;MQ=59	GT:PL	0/1:90,0,255
APV2-BCHDP	4607	.	C	T	114	.	DP=447;VDB=1.40246e-07;SGB=-0.693147;RPB=7.8057e-06;MQB=0.000220093;MQSB=0.31671;BQB=0.676545;MQ0F=0.00223714;ICB=1;HOB=0.5;AC=1;AN=2;DP4=179,95,83,5;MQ=59	GT:PL	0/1:148,0,255
APV2-BCHDP	4609	.	T	G	111	.	DP=460;VDB=2.86627e-08;SGB=-0.693147;RPB=6.02635e-05;MQB=0.000191782;MQSB=0.336664;BQB=0.489012;MQ0F=0.00217391;ICB=1;HOB=0.5;AC=1;AN=2;DP4=182,99,79,3;MQ=59	GT:PL	0/1:145,0,255
APV2-BCHDP	4624	.	T	A	221	.	DP=433;VDB=4.41523e-21;SGB=-0.693147;RPB=9.30232e-09;MQB=0.995103;MQSB=0.991633;BQB=0.0197957;MQ0F=0.00230947;ICB=1;HOB=0.5;AC=1;AN=2;DP4=162,106,78,16;MQ=59	GT:PL	0/1:255,0,255
APV2-BCHDP	4627	.	T	C	221	.	DP=439;VDB=1.37975e-20;SGB=-0.693147;RPB=4.01613e-07;MQB=0.99854;MQSB=0.997864;BQB=0.150431;MQ0F=0.0022779;ICB=1;HOB=0.5;AC=1;AN=2;DP4=160,108,79,16;MQ=59	GT:PL	0/1:255,0,255
APV2-BCHDP	4633	.	T	G	216	.	DP=451;VDB=2.98071e-21;SGB=-0.693147;RPB=0.00684329;MQB=0.994935;MQSB=0.991369;BQB=0.0979358;MQ0F=0.00221729;ICB=1;HOB=0.5;AC=1;AN=2;DP4=164,116,79,16;MQ=59	GT:PL	0/1:250,0,255
APV2-BCHDP	4636	.	G	C	221	.	DP=468;VDB=1.96926e-27;SGB=-0.693147;RPB=0.105978;MQB=0.995351;MQSB=0.991843;BQB=0.753065;MQ0F=0.00213675;ICB=1;HOB=0.5;AC=1;AN=2;DP4=171,116,82,18;MQ=59	GT:PL	0/1:255,0,255
APV2-BCHDP	4642	.	G	A	222	.	DP=529;VDB=2.67655e-07;SGB=-0.693147;RPB=0.154564;MQB=0.998456;MQSB=0.998233;BQB=0.224708;MQ0F=0.00189036;ICB=1;HOB=0.5;AC=1;AN=2;DP4=178,112,100,24;MQ=59	GT:PL	0/1:255,0,255
APV2-BCHDP	4649	.	G	A	222	.	DP=560;VDB=0.479713;SGB=-0.693147;RPB=0.238378;MQB=0.998337;MQSB=0.998371;BQB=0.069191;MQ0F=0.00178571;ICB=1;HOB=0.5;AC=1;AN=2;DP4=182,113,115,29;MQ=59	GT:PL	0/1:255,0,255
APV2-BCHDP	4675	.	C	T	104	.	DP=503;VDB=3.89231e-17;SGB=-0.693147;RPB=2.96724e-07;MQB=0.994459;MQSB=0.990117;BQB=0.0575186;MQ0F=0.00198807;ICB=1;HOB=0.5;AC=1;AN=2;DP4=192,121,52,45;MQ=59	GT:PL	0/1:138,0,255
APV2-BCHDP	4678	.	G	A	118	.	DP=528;VDB=6.91667e-19;SGB=-0.693147;RPB=0.00145385;MQB=0.997529;MQSB=0.981693;BQB=0.82077;MQ0F=0.00189394;ICB=1;HOB=0.5;AC=1;AN=2;DP4=222,122,52,43;MQ=59	GT:PL	0/1:153,0,255
APV2-BCHDP	4682	.	T	C	155	.	DP=518;VDB=3.43839e-25;SGB=-0.693147;RPB=0.0193339;MQB=0.999681;MQSB=0.970521;BQB=0.613898;MQ0F=0;ICB=1;HOB=0.5;AC=1;AN=2;DP4=229,104,49,44;MQ=59	GT:PL	0/1:189,0,255
APV2-BCHDP	4684	.	A	G	221	.	DP=521;VDB=1.07154e-33;SGB=-0.693147;RPB=0.0371417;MQB=0.724923;MQSB=0.98173;BQB=0.66689;MQ0F=0;ICB=1;HOB=0.5;AC=1;AN=2;DP4=211,104,71,50;MQ=59	GT:PL	0/1:255,0,255
APV2-BCHDP	4690	.	T	G	221	.	DP=528;VDB=5.25036e-37;SGB=-0.693147;RPB=0.196667;MQB=0.71094;MQSB=0.98191;BQB=0.497546;MQ0F=0;ICB=1;HOB=0.5;AC=1;AN=2;DP4=216,105,67,49;MQ=59	GT:PL	0/1:255,0,255
APV2-BCHDP	4693	.	G	A	219	.	DP=520;VDB=7.47239e-37;SGB=-0.693147;RPB=0.551571;MQB=0.711756;MQSB=0.98238;BQB=0.370547;MQ0F=0;ICB=1;HOB=0.5;AC=1;AN=2;DP4=215,102,67,49;MQ=59	GT:PL	0/1:253,0,255
APV2-BCHDP	4696	.	T	C	179	.	DP=498;VDB=5.40243e-26;SGB=-0.693147;RPB=0.934959;MQB=0.992495;MQSB=0.999809;BQB=9.65041e-05;MQ0F=0;ICB=1;HOB=0.5;AC=1;AN=2;DP4=236,80,49,44;MQ=59	GT:PL	0/1:213,0,255
APV2-BCHDP	4699	.	T	C	221	.	DP=501;VDB=6.82281e-34;SGB=-0.693147;RPB=0.914367;MQB=0.639004;MQSB=0.999827;BQB=0.552138;MQ0F=0;ICB=1;HOB=0.5;AC=1;AN=2;DP4=219,74,67,50;MQ=59	GT:PL	0/1:255,0,255
APV2-BCHDP	4705	.	A	G	221	.	DP=474;VDB=2.78319e-34;SGB=-0.693147;RPB=0.00124007;MQB=0.621923;MQSB=0.990756;BQB=0.766871;MQ0F=0;ICB=1;HOB=0.5;AC=1;AN=2;DP4=183,113,62,50;MQ=59	GT:PL	0/1:255,0,255
APV2-BCHDP	4708	.	A	G	221	.	DP=479;VDB=5.8426e-35;SGB=-0.693147;RPB=0.000445597;MQB=0.631252;MQSB=0.989697;BQB=0.377867;MQ0F=0;ICB=1;HOB=0.5;AC=1;AN=2;DP4=182,116,63,52;MQ=59	GT:PL	0/1:255,0,255
APV2-BCHDP	4720	.	G	A	222	.	DP=541;VDB=6.94876e-10;SGB=-0.693147;RPB=0.000425501;MQB=0.680647;MQSB=0.98248;BQB=0.889606;MQ0F=0;ICB=1;HOB=0.5;AC=1;AN=2;DP4=178,129,64,69;MQ=59	GT:PL	0/1:255,0,255
APV2-BCHDP	4727	.	A	G	222	.	DP=552;VDB=1.63574e-10;SGB=-0.693147;RPB=1.3418e-05;MQB=0.573084;MQSB=0.998792;BQB=0.533644;MQ0F=0;ICB=1;HOB=0.5;AC=1;AN=2;DP4=205,115,55,69;MQ=59	GT:PL	0/1:255,0,255
APV2-BCHDP	4735	.	G	T	221	.	DP=544;VDB=3.87054e-09;SGB=-0.693147;RPB=3.46336e-06;MQB=0.477115;MQSB=0.999642;BQB=0.706178;MQ0F=0;ICB=1;HOB=0.5;AC=1;AN=2;DP4=189,127,44,75;MQ=59	GT:PL	0/1:255,0,255
APV2-BCHDP	4747	.	T	C	139	.	DP=515;VDB=1.27278e-07;SGB=-0.693147;RPB=3.47097e-06;MQB=0.231852;MQSB=0.576561;BQB=0.382425;MQ0F=0;ICB=1;HOB=0.5;AC=1;AN=2;DP4=199,134,19,63;MQ=58	GT:PL	0/1:174,0,255
APV2-BCHDP	5503	.	C	T	221	.	DP=483;VDB=0.914928;SGB=-0.693147;RPB=0.848885;MQB=1;MQSB=1;BQB=0.41486;MQ0F=0;ICB=1;HOB=0.5;AC=1;AN=2;DP4=177,124,63,34;MQ=60	GT:PL	0/1:255,0,255
APV2-BCHDP	6088	.	C	T	75	.	DP=532;VDB=4.49373e-30;SGB=-0.693147;RPB=3.97429e-16;MQB=0.00783141;MQSB=0.532476;BQB=0.0188251;MQ0F=0;ICB=1;HOB=0.5;AC=1;AN=2;DP4=196,148,98,4;MQ=59	GT:PL	0/1:109,0,255
APV2-BCHDP	6091	.	T	C	216	.	DP=516;VDB=3.29371e-28;SGB=-0.693147;RPB=5.05563e-11;MQB=0.0092776;MQSB=0.611298;BQB=0.915393;MQ0F=0;ICB=1;HOB=0.5;AC=1;AN=2;DP4=207,123,100,4;MQ=59	GT:PL	0/1:250,0,255
APV2-BCHDP	6097	.	T	C	198	.	DP=514;VDB=2.97796e-16;SGB=-0.693147;RPB=8.62128e-08;MQB=0.0141009;MQSB=0.529337;BQB=0.518686;MQ0F=0;ICB=1;HOB=0.5;AC=1;AN=2;DP4=197,121,108,6;MQ=59	GT:PL	0/1:232,0,255
APV2-BCHDP	6100	.	T	C	219	.	DP=546;VDB=8.86648e-15;SGB=-0.693147;RPB=0.00037013;MQB=0.0131734;MQSB=0.554578;BQB=0.32187;MQ0F=0;ICB=1;HOB=0.5;AC=1;AN=2;DP4=214,124,108,6;MQ=59	GT:PL	0/1:253,0,255
APV2-BCHDP	6111	.	A	G	222	.	DP=564;VDB=0.000172329;SGB=-0.693147;RPB=0.000520029;MQB=0.153809;MQSB=0.765867;BQB=0.14008;MQ0F=0;ICB=1;HOB=0.5;AC=1;AN=2;DP4=220,107,115,14;MQ=59	GT:PL	0/1:255,0,255
APV2-BCHDP	6128	.	A	G	222	.	DP=611;VDB=0.000393046;SGB=-0.693147;RPB=0.751415;MQB=0.980748;MQSB=0.988637;BQB=0.0522608;MQ0F=0;ICB=1;HOB=0.5;AC=1;AN=2;DP4=234,97,101,36;MQ=59	GT:PL	0/1:255,0,255
APV2-BCHDP	6150	.	T	C	222	.	DP=578;VDB=0.000114529;SGB=-0.693147;RPB=0.00178117;MQB=0.999814;MQSB=0.999964;BQB=0.000102927;MQ0F=0.00346021;ICB=1;HOB=0.5;AC=1;AN=2;DP4=220,99,89,45;MQ=59	GT:PL	0/1:255,0,255
APV2-BCHDP	6154	.	C	T	221	.	DP=581;VDB=2.46634e-08;SGB=-0.693147;RPB=0.032035;MQB=0.991151;MQSB=0.999999;BQB=0.00373942;MQ0F=0.00344234;ICB=1;HOB=0.5;AC=1;AN=2;DP4=246,111,66,44;MQ=59	GT:PL	0/1:255,0,255
APV2-BCHDP	6155	.	T	G	221	.	DP=581;VDB=9.90983e-10;SGB=-0.693147;RPB=0.00154684;MQB=0.999302;MQSB=0.999995;BQB=0.00346455;MQ0F=0.00344234;ICB=1;HOB=0.5;AC=1;AN=2;DP4=236,108,72,51;MQ=59	GT:PL	0/1:255,0,255
APV2-BCHDP	6162	.	T	A	221	.	DP=584;VDB=2.69088e-14;SGB=-0.693147;RPB=0.00103686;MQB=0.996225;MQSB=0.999362;BQB=0.725647;MQ0F=0.00342466;ICB=1;HOB=0.5;AC=1;AN=2;DP4=231,132,56,52;MQ=59	GT:PL	0/1:255,0,255
APV2-BCHDP	6166	.	A	G	221	.	DP=567;VDB=5.35429e-12;SGB=-0.693147;RPB=0.000179493;MQB=0.995897;MQSB=0.999364;BQB=0.0413982;MQ0F=0.00352734;ICB=1;HOB=0.5;AC=1;AN=2;DP4=223,126,56,54;MQ=59	GT:PL	0/1:255,0,255
APV2-BCHDP	6178	.	C	G	221	.	DP=578;VDB=8.06443e-09;SGB=-0.693147;RPB=5.88082e-07;MQB=0.957008;MQSB=0.957493;BQB=0.0324524;MQ0F=0.00346021;ICB=1;HOB=0.5;AC=1;AN=2;DP4=230,119,41,86;MQ=59	GT:PL	0/1:255,0,255
APV2-BCHDP	6191	.	A	G	221	.	DP=590;VDB=2.07876e-21;SGB=-0.693147;RPB=2.38923e-13;MQB=0.949933;MQSB=0.968099;BQB=0.83479;MQ0F=0.00338983;ICB=1;HOB=0.5;AC=1;AN=2;DP4=229,141,29,91;MQ=59	GT:PL	0/1:255,0,255
APV2-BCHDP	6196	.	C	T	189	.	DP=579;VDB=3.47347e-31;SGB=-0.693147;RPB=1.71129e-15;MQB=0.946459;MQSB=0.973459;BQB=0.115004;MQ0F=0.00345423;ICB=1;HOB=0.5;AC=1;AN=2;DP4=226,148,18,98;MQ=59	GT:PL	0/1:223,0,255
APV2-BCHDP	6614	.	T	C	43.8652	.	DP=660;VDB=0.821754;SGB=-0.693147;RPB=0.839449;MQB=0.999389;MQSB=0.985539;BQB=0.339816;MQ0F=0;ICB=1;HOB=0.5;AC=1;AN=2;DP4=262,200,53,39;MQ=59	GT:PL	0/1:79,0,255
APV2-BCHDP	6881	.	A	G	221	.	DP=1080;VDB=7.6792e-13;SGB=-0.693147;RPB=1.69018e-08;MQB=0.00226746;MQSB=0.323807;BQB=4.37342e-09;MQ0F=0;ICB=1;HOB=0.5;AC=1;AN=2;DP4=389,259,68,110;MQ=59	GT:PL	0/1:255,0,255
APV2-BCHDP	7112	.	G	A	123	.	DP=1130;VDB=2.27051e-34;SGB=-0.693147;RPB=0;MQB=0.000144187;MQSB=0.18909;BQB=9.91175e-05;MQ0F=0.0247788;ICB=1;HOB=0.5;AC=1;AN=2;DP4=374,308,225,6;MQ=57	GT:PL	0/1:157,0,255
APV2-BCHDP	7116	.	T	C	62	.	DP=1140;VDB=6.44597e-44;SGB=-0.693147;RPB=0;MQB=0.00393655;MQSB=0.192962;BQB=2.0433e-06;MQ0F=0.0245614;ICB=1;HOB=0.5;AC=1;AN=2;DP4=410,294,181,4;MQ=57	GT:PL	0/1:97,0,255
APV2-BCHDP	7119	.	T	C	68	.	DP=1166;VDB=3.14311e-41;SGB=-0.693147;RPB=4.54406e-34;MQB=0.00306176;MQSB=0.238878;BQB=0.000219111;MQ0F=0.0240137;ICB=1;HOB=0.5;AC=1;AN=2;DP4=433,302,181,4;MQ=57	GT:PL	0/1:103,0,255
APV2-BCHDP	7124	.	G	A	28.8071	.	DP=1168;VDB=4.00876e-39;SGB=-0.693147;RPB=1.47721e-28;MQB=0.00252749;MQSB=0.289794;BQB=0.00410367;MQ0F=0.0239726;ICB=1;HOB=0.5;AC=1;AN=2;DP4=431,300,181,5;MQ=57	GT:PL	0/1:64,0,255
APV2-BCHDP	7139	.	T	A	222	.	DP=1225;VDB=4.41894e-16;SGB=-0.693147;RPB=7.34124e-23;MQB=0.0106536;MQSB=0.323275;BQB=0.0241762;MQ0F=0.0236735;ICB=1;HOB=0.5;AC=1;AN=2;DP4=333,305,271,22;MQ=57	GT:PL	0/1:255,0,255
APV2-BCHDP	7184	.	C	T	140	.	DP=579;VDB=0.999999;SGB=-0.693147;RPB=0.717793;MQB=1;MQSB=1;BQB=0.0220172;MQ0F=0;ICB=1;HOB=0.5;AC=1;AN=2;DP4=262,83,54,28;MQ=60	GT:PL	0/1:175,0,255
APV2-BCHDP	7249	.	A	G	222	.	DP=1042;VDB=1.92288e-24;SGB=-0.693147;RPB=8.52716e-11;MQB=0.0146676;MQSB=0.165706;BQB=0.758805;MQ0F=0;ICB=1;HOB=0.5;AC=1;AN=2;DP4=222,95,304,183;MQ=59	GT:PL	0/1:255,0,255
APV2-BCHDP	7257	.	A	G	222	.	DP=1146;VDB=8.56879e-10;SGB=-0.693147;RPB=5.5169e-06;MQB=0.0118614;MQSB=0.227937;BQB=0.0927107;MQ0F=0;ICB=1;HOB=0.5;AC=1;AN=2;DP4=271,132,292,176;MQ=59	GT:PL	0/1:255,0,255
APV2-BCHDP	7269	.	T	C	222	.	DP=1100;VDB=0.00341393;SGB=-0.693147;RPB=0.000200224;MQB=0.988723;MQSB=0.999988;BQB=0.964446;MQ0F=0;ICB=1;HOB=0.5;AC=1;AN=2;DP4=208,117,319,161;MQ=59	GT:PL	0/1:255,0,255
APV2-BCHDP	7285	.	G	A	222	.	DP=1053;VDB=0.161219;SGB=-0.693147;RPB=0.940406;MQB=0.985299;MQSB=0.989954;BQB=0.433175;MQ0F=0;ICB=1;HOB=0.5;AC=1;AN=2;DP4=232,166,281,154;MQ=59	GT:PL	0/1:255,0,255
APV2-BCHDP	7293	.	G	T	222	.	DP=971;VDB=9.0379e-26;SGB=-0.693147;RPB=9.77187e-11;MQB=0.998061;MQSB=0.998208;BQB=0.971812;MQ0F=0;ICB=1;HOB=0.5;AC=1;AN=2;DP4=229,185,182,213;MQ=59	GT:PL	0/1:255,0,255
APV2-BCHDP	7296	.	A	G	222	.	DP=976;VDB=5.89585e-27;SGB=-0.693147;RPB=2.17179e-08;MQB=0.998005;MQSB=0.998259;BQB=0.995743;MQ0F=0;ICB=1;HOB=0.5;AC=1;AN=2;DP4=240,189,180,212;MQ=59	GT:PL	0/1:255,0,255
APV2-BCHDP	7302	.	T	C	222	.	DP=955;VDB=7.28469e-26;SGB=-0.693147;RPB=0.395313;MQB=0.99252;MQSB=0.993284;BQB=0.995359;MQ0F=0;ICB=1;HOB=0.5;AC=1;AN=2;DP4=237,174,188,215;MQ=59	GT:PL	0/1:255,0,255
APV2-BCHDP	7305	.	A	G	222	.	DP=964;VDB=1.13528e-26;SGB=-0.693147;RPB=0.591027;MQB=0.992519;MQSB=0.993287;BQB=0.0318097;MQ0F=0;ICB=1;HOB=0.5;AC=1;AN=2;DP4=237,171,187,215;MQ=59	GT:PL	0/1:255,0,255
APV2-BCHDP	7308	.	T	C	222	.	DP=986;VDB=1.1951e-22;SGB=-0.693147;RPB=0.6949;MQB=0.994699;MQSB=0.993357;BQB=0.869911;MQ0F=0;ICB=1;HOB=0.5;AC=1;AN=2;DP4=204,132,221,249;MQ=59	GT:PL	0/1:255,0,255
APV2-BCHDP	7350	.	G	A	222	.	DP=747;VDB=7.04225e-05;SGB=-0.693147;RPB=0.999892;MQB=0.976372;MQSB=0.986417;BQB=0.934796;MQ0F=0;ICB=1;HOB=0.5;AC=1;AN=2;DP4=165,156,186,116;MQ=59	GT:PL	0/1:255,0,255
APV2-BCHDP	7351	.	T	G	222	.	DP=736;VDB=0.000141525;SGB=-0.693147;RPB=0.651183;MQB=0.977183;MQSB=0.987177;BQB=0.249664;MQ0F=0;ICB=1;HOB=0.5;AC=1;AN=2;DP4=165,146,186,116;MQ=59	GT:PL	0/1:255,0,255
APV2-BCHDP	7352	.	G	A	222	.	DP=739;VDB=0.000251432;SGB=-0.693147;RPB=0.0204248;MQB=0.952167;MQSB=0.987287;BQB=0.0607605;MQ0F=0;ICB=1;HOB=0.5;AC=1;AN=2;DP4=147,128,206,135;MQ=59	GT:PL	0/1:255,0,255
APV2-BCHDP	7366	.	C	T	222	.	DP=492;VDB=0;SGB=-0.693147;RPB=0.00052087;MQB=0.852538;MQSB=0.941582;BQB=1.0446e-05;MQ0F=0;ICB=1;HOB=0.5;AC=1;AN=2;DP4=154,87,73,73;MQ=59	GT:PL	0/1:255,0,255
APV2-BCHDP	7368	.	G	A	222	.	DP=500;VDB=0;SGB=-0.693147;RPB=0.0219887;MQB=0.99167;MQSB=0.94179;BQB=4.17464e-14;MQ0F=0;ICB=1;HOB=0.5;AC=1;AN=2;DP4=160,96,66,64;MQ=59	GT:PL	0/1:255,0,255
APV2-BCHDP	7369	.	T	C	222	.	DP=503;VDB=0;SGB=-0.693147;RPB=0.0449909;MQB=0.991579;MQSB=0.942661;BQB=0.000290323;MQ0F=0;ICB=1;HOB=0.5;AC=1;AN=2;DP4=162,96,66,66;MQ=59	GT:PL	0/1:255,0,255
APV2-BCHDP	7372	.	G	T	222	.	DP=515;VDB=0;SGB=-0.693147;RPB=0.00460389;MQB=0.85082;MQSB=0.941376;BQB=5.81551e-05;MQ0F=0;ICB=1;HOB=0.5;AC=1;AN=2;DP4=155,88,73,72;MQ=59	GT:PL	0/1:255,0,255
APV2-BCHDP	7373	.	A	G	222	.	DP=514;VDB=0;SGB=-0.693147;RPB=0.0626324;MQB=0.991852;MQSB=0.943494;BQB=2.03219e-05;MQ0F=0;ICB=1;HOB=0.5;AC=1;AN=2;DP4=162,97,65,66;MQ=59	GT:PL	0/1:255,0,255
APV2-BCHDP	7375	.	T	G	222	.	DP=516;VDB=0;SGB=-0.693147;RPB=0.68041;MQB=0.824989;MQSB=0.578047;BQB=0.0168788;MQ0F=0;ICB=1;HOB=0.5;AC=1;AN=2;DP4=148,117,66,67;MQ=59	GT:PL	0/1:255,0,255
APV2-BCHDP	7380	.	G	T	222	.	DP=507;VDB=0;SGB=-0.693147;RPB=0.790226;MQB=0.831021;MQSB=0.643358;BQB=0.994963;MQ0F=0;ICB=1;HOB=0.5;AC=1;AN=2;DP4=133,137,66,67;MQ=59	GT:PL	0/1:255,0,255
APV2-BCHDP	7381	.	A	G	222	.	DP=508;VDB=0;SGB=-0.693147;RPB=0.712815;MQB=0.833417;MQSB=0.646675;BQB=0.153393;MQ0F=0;ICB=1;HOB=0.5;AC=1;AN=2;DP4=133,138,65,67;MQ=59	GT:PL	0/1:255,0,255
APV2-BCHDP	7383	.	T	G	222	.	DP=516;VDB=1.84972e-37;SGB=-0.693147;RPB=0.633241;MQB=0.820149;MQSB=0.672791;BQB=0.0912591;MQ0F=0;ICB=1;HOB=0.5;AC=1;AN=2;DP4=124,143,68,71;MQ=59	GT:PL	0/1:255,0,255
APV2-BCHDP	7409	.	G	T	222	.	DP=905;VDB=4.89033e-24;SGB=-0.693147;RPB=4.17677e-38;MQB=0.241774;MQSB=0.48457;BQB=0.602082;MQ0F=0;ICB=1;HOB=0.5;AC=1;AN=2;DP4=361,163,66,163;MQ=59	GT:PL	0/1:255,0,255
APV2-BCHDP	7414	.	T	C	222	.	DP=951;VDB=7.017e-30;SGB=-0.693147;RPB=0;MQB=0.131815;MQSB=0.381318;BQB=0.269505;MQ0F=0;ICB=1;HOB=0.5;AC=1;AN=2;DP4=377,169,57,168;MQ=59	GT:PL	0/1:255,0,255
APV2-BCHDP	7415	.	G	A	222	.	DP=951;VDB=5.55465e-26;SGB=-0.693147;RPB=0;MQB=0.131804;MQSB=0.423823;BQB=0.0137471;MQ0F=0;ICB=1;HOB=0.5;AC=1;AN=2;DP4=372,172,64,168;MQ=59	GT:PL	0/1:255,0,255
APV2-BCHDP	7429	.	T	C	220	.	DP=877;VDB=0;SGB=-0.693147;RPB=0;MQB=0.00109072;MQSB=0.0723072;BQB=0.870096;MQ0F=0;ICB=1;HOB=0.5;AC=1;AN=2;DP4=426,165,33,104;MQ=59	GT:PL	0/1:255,0,255
APV2-BCHDP	8002	.	C	T	28.3818	.	DP=1899;VDB=2.56244e-40;SGB=-0.693147;RPB=0;MQB=1.51502e-30;MQSB=3.17123e-05;BQB=0.0491762;MQ0F=0;ICB=1;HOB=0.5;AC=1;AN=2;DP4=679,419,332,27;MQ=55	GT:PL	0/1:63,0,255
APV2-BCHDP	8007	.	G	A	194	.	DP=1978;VDB=4.37772e-26;SGB=-0.693147;RPB=9.92119e-43;MQB=2.93294e-28;MQSB=9.59489e-05;BQB=0.00219084;MQ0F=0;ICB=1;HOB=0.5;AC=1;AN=2;DP4=726,411,348,38;MQ=55	GT:PL	0/1:229,0,255
APV2-BCHDP	8014	.	A	C	145	.	DP=1925;VDB=1.06113e-15;SGB=-0.693147;RPB=7.9592e-19;MQB=7.81171e-28;MQSB=6.93489e-05;BQB=4.36254e-10;MQ0F=0;ICB=1;HOB=0.5;AC=1;AN=2;DP4=693,429,354,38;MQ=55	GT:PL	0/1:179,0,255
APV2-BCHDP	8029	.	A	T	219	.	DP=1868;VDB=1.71317e-34;SGB=-0.693147;RPB=1.73534e-17;MQB=0.00345105;MQSB=0.240236;BQB=1.14379e-14;MQ0F=0;ICB=1;HOB=0.5;AC=1;AN=2;DP4=577,514,294,118;MQ=58	GT:PL	0/1:253,0,255
APV2-BCHDP	8032	.	T	A	221	.	DP=1889;VDB=8.26469e-33;SGB=-0.693147;RPB=7.94695e-11;MQB=0.00315841;MQSB=0.23899;BQB=0.000194482;MQ0F=0;ICB=1;HOB=0.5;AC=1;AN=2;DP4=599,518,299,124;MQ=58	GT:PL	0/1:255,0,255
APV2-BCHDP	8038	.	T	A	222	.	DP=1941;VDB=4.78068e-17;SGB=-0.693147;RPB=5.21246e-09;MQB=0.00718716;MQSB=0.274659;BQB=0.00364459;MQ0F=0;ICB=1;HOB=0.5;AC=1;AN=2;DP4=606,518,328,133;MQ=59	GT:PL	0/1:255,0,255
APV2-BCHDP	8053	.	G	A	222	.	DP=1980;VDB=0.338549;SGB=-0.693147;RPB=0.530359;MQB=0.988171;MQSB=0.999979;BQB=0.000218733;MQ0F=0.000505051;ICB=1;HOB=0.5;AC=1;AN=2;DP4=556,510,339,190;MQ=59	GT:PL	0/1:255,0,255
APV2-BCHDP	8077	.	G	A	210	.	DP=1568;VDB=1.77261e-25;SGB=-0.693147;RPB=1.67267e-10;MQB=0.974659;MQSB=0.993137;BQB=0.00265679;MQ0F=0.000637755;ICB=1;HOB=0.5;AC=1;AN=2;DP4=549,432,169,147;MQ=59	GT:PL	0/1:244,0,255
APV2-BCHDP	8080	.	T	C	209	.	DP=1528;VDB=1.60621e-39;SGB=-0.693147;RPB=4.72375e-15;MQB=0.974347;MQSB=0.993441;BQB=0.0180297;MQ0F=0.00065445;ICB=1;HOB=0.5;AC=1;AN=2;DP4=548,420,150,162;MQ=59	GT:PL	0/1:243,0,255
APV2-BCHDP	8083	.	G	A	218	.	DP=1528;VDB=0;SGB=-0.693147;RPB=3.47671e-12;MQB=0.989151;MQSB=0.998034;BQB=0.138685;MQ0F=0.00065445;ICB=1;HOB=0.5;AC=1;AN=2;DP4=549,425,149,151;MQ=59	GT:PL	0/1:252,0,255
APV2-BCHDP	8086	.	A	T	191	.	DP=1432;VDB=0;SGB=-0.693147;RPB=3.16131e-05;MQB=0.989802;MQSB=0.997074;BQB=0.0277213;MQ0F=0.000698324;ICB=1;HOB=0.5;AC=1;AN=2;DP4=541,342,149,151;MQ=59	GT:PL	0/1:225,0,255
APV2-BCHDP	8092	.	G	T	221	.	DP=1411;VDB=0;SGB=-0.693147;RPB=0.494372;MQB=0.97421;MQSB=0.99229;BQB=0.205116;MQ0F=0.000708717;ICB=1;HOB=0.5;AC=1;AN=2;DP4=508,371,149,152;MQ=59	GT:PL	0/1:255,0,255
APV2-BCHDP	8095	.	T	A	221	.	DP=1449;VDB=0;SGB=-0.693147;RPB=0.575555;MQB=0.973759;MQSB=0.992151;BQB=0.997601;MQ0F=0.000690131;ICB=1;HOB=0.5;AC=1;AN=2;DP4=540,379,149,153;MQ=59	GT:PL	0/1:255,0,255
APV2-BCHDP	8099	.	T	G	216	.	DP=1478;VDB=0;SGB=-0.693147;RPB=0.00570393;MQB=0.973845;MQSB=0.99249;BQB=0.634435;MQ0F=0.00067659;ICB=1;HOB=0.5;AC=1;AN=2;DP4=534,388,150,153;MQ=59	GT:PL	0/1:250,0,255
APV2-BCHDP	8104	.	A	C	221	.	DP=1425;VDB=0;SGB=-0.693147;RPB=1.1287e-11;MQB=0.9742;MQSB=0.993387;BQB=0.0138335;MQ0F=0.000701754;ICB=1;HOB=0.5;AC=1;AN=2;DP4=495,402,150,153;MQ=59	GT:PL	0/1:255,0,255
APV2-BCHDP	8107	.	T	C	221	.	DP=1448;VDB=0;SGB=-0.693147;RPB=2.41947e-18;MQB=0.97313;MQSB=0.993947;BQB=0.0151637;MQ0F=0.000690608;ICB=1;HOB=0.5;AC=1;AN=2;DP4=513,433,148,152;MQ=59	GT:PL	0/1:255,0,255
APV2-BCHDP	8125	.	C	T	221	.	DP=1480;VDB=9.22372e-28;SGB=-0.693147;RPB=2.8026e-45;MQB=2.48527e-12;MQSB=0.118696;BQB=0.955332;MQ0F=0.00337838;ICB=1;HOB=0.5;AC=1;AN=2;DP4=480,383,144,188;MQ=57	GT:PL	0/1:255,0,255
APV2-BCHDP	8131	.	T	G	195	.	DP=1493;VDB=0;SGB=-0.693147;RPB=0;MQB=1.01957e-18;MQSB=0.010321;BQB=0.702287;MQ0F=0.00334896;ICB=1;HOB=0.5;AC=1;AN=2;DP4=541,382,115,198;MQ=57	GT:PL	0/1:229,0,255
APV2-BCHDP	8218	.	A	G	66	.	DP=1419;VDB=3.35378e-11;SGB=-0.693147;RPB=8.14749e-27;MQB=0;MQSB=0.00153663;BQB=0.0860554;MQ0F=0.000704722;ICB=1;HOB=0.5;AC=1;AN=2;DP4=571,323,234,53;MQ=55	GT:PL	0/1:101,0,255
APV2-BCHDP	8224	.	G	A	32.4576	.	DP=1416;VDB=2.47233e-13;SGB=-0.693147;RPB=1.2575e-11;MQB=0;MQSB=0.00129541;BQB=0.0192457;MQ0F=0.000706215;ICB=1;HOB=0.5;AC=1;AN=2;DP4=639,316,188,47;MQ=55	GT:PL	0/1:68,0,255
APV2-BCHDP	8230	.	C	T	91	.	DP=1361;VDB=4.71957e-07;SGB=-0.693147;RPB=0.00659995;MQB=0;MQSB=0.000435869;BQB=0.278715;MQ0F=0.000734754;ICB=1;HOB=0.5;AC=1;AN=2;DP4=609,316,192,52;MQ=55	GT:PL	0/1:126,0,255
APV2-BCHDP	8239	.	T	C	143	.	DP=1412;VDB=0.172318;SGB=-0.693147;RPB=0.649286;MQB=0;MQSB=0.000322965;BQB=0.0186162;MQ0F=0.000708215;ICB=1;HOB=0.5;AC=1;AN=2;DP4=564,340,232,52;MQ=55	GT:PL	0/1:178,0,255
APV2-BCHDP	8281	.	T	C	222	.	DP=1671;VDB=0.837784;SGB=-0.693147;RPB=2.58673e-40;MQB=0.269569;MQSB=0.429044;BQB=0.000502052;MQ0F=0;ICB=1;HOB=0.5;AC=1;AN=2;DP4=547,378,183,175;MQ=59	GT:PL	0/1:255,0,255
APV2-BCHDP	8302	.	C	A	222	.	DP=1602;VDB=2.19516e-08;SGB=-0.693147;RPB=0.00833392;MQB=0.105854;MQSB=0.757868;BQB=5.6702e-16;MQ0F=0.00436954;ICB=1;HOB=0.5;AC=1;AN=2;DP4=502,325,203,221;MQ=59	GT:PL	0/1:255,0,255
APV2-BCHDP	8311	.	A	G	222	.	DP=1545;VDB=1.02295e-43;SGB=-0.693147;RPB=4.12078e-06;MQB=0.749359;MQSB=0.968685;BQB=5.15554e-34;MQ0F=0.00453074;ICB=1;HOB=0.5;AC=1;AN=2;DP4=518,338,118,205;MQ=59	GT:PL	0/1:255,0,255
APV2-BCHDP	8314	.	T	A	222	.	DP=1513;VDB=0;SGB=-0.693147;RPB=1.46538e-10;MQB=0.703272;MQSB=0.939651;BQB=4.27025e-09;MQ0F=0.00462657;ICB=1;HOB=0.5;AC=1;AN=2;DP4=491,342,123,264;MQ=59	GT:PL	0/1:255,0,255
APV2-BCHDP	8326	.	G	C	221	.	DP=1497;VDB=0;SGB=-0.693147;RPB=1.96834e-19;MQB=0.32191;MQSB=0.733458;BQB=0.0379103;MQ0F=0.00467602;ICB=1;HOB=0.5;AC=1;AN=2;DP4=448,421,81,251;MQ=59	GT:PL	0/1:255,0,255
APV2-BCHDP	8627	.	A	T	186	.	DP=2249;VDB=2.19729e-23;SGB=-0.693147;RPB=0.648113;MQB=1.4013e-45;MQSB=2.66817e-05;BQB=0.975587;MQ0F=0;ICB=1;HOB=0.5;AC=1;AN=2;DP4=932,492,389,40;MQ=58	GT:PL	0/1:220,0,255
APV2-BCHDP	8698	.	G	A	28.2781	.	DP=2363;VDB=0;SGB=-0.693147;RPB=0;MQB=1.69573e-12;MQSB=0.934162;BQB=4.37537e-12;MQ0F=0.000423191;ICB=1;HOB=0.5;AC=1;AN=2;DP4=1058,458,154,142;MQ=59	GT:PL	0/1:64,0,255
APV2-BCHDP	8710	.	C	G	222	.	DP=3359;VDB=1.04958e-35;SGB=-0.693147;RPB=0;MQB=7.00649e-44;MQSB=0.350443;BQB=9.57884e-08;MQ0F=0.000297708;ICB=1;HOB=0.5;AC=1;AN=2;DP4=1309,379,736,290;MQ=58	GT:PL	0/1:255,0,255
APV2-BCHDP	8721	.	A	G	222	.	DP=3391;VDB=0;SGB=-0.693147;RPB=1.25554e-12;MQB=0;MQSB=0.0909023;BQB=0.779175;MQ0F=0.000294898;ICB=1;HOB=0.5;AC=1;AN=2;DP4=1350,418,800,318;MQ=58	GT:PL	0/1:255,0,255
APV2-BCHDP	8727	.	T	A	222	.	DP=3441;VDB=0;SGB=-0.693147;RPB=6.77072e-07;MQB=0;MQSB=0.0505062;BQB=2.16604e-08;MQ0F=0.000290613;ICB=1;HOB=0.5;AC=1;AN=2;DP4=1349,501,799,324;MQ=58	GT:PL	0/1:255,0,255
APV2-BCHDP	8728	.	T	A	222	.	DP=3411;VDB=0;SGB=-0.693147;RPB=6.42474e-18;MQB=0;MQSB=0.0148084;BQB=2.63822e-10;MQ0F=0.000586338;ICB=1;HOB=0.5;AC=1;AN=2;DP4=1296,536,802,339;MQ=58	GT:PL	0/1:255,0,255
APV2-BCHDP	8733	.	A	C	222	.	DP=3564;VDB=0;SGB=-0.693147;RPB=9.50047e-38;MQB=0;MQSB=0.0297792;BQB=0.979862;MQ0F=0.000841751;ICB=1;HOB=0.5;AC=1;AN=2;DP4=1294,562,807,340;MQ=57	GT:PL	0/1:255,0,255
APV2-BCHDP	8803	.	G	A	103	.	DP=3183;VDB=0;SGB=-0.693147;RPB=0;MQB=0;MQSB=1.64109e-16;BQB=1.00898e-16;MQ0F=0.000942507;ICB=1;HOB=0.5;AC=1;AN=2;DP4=1462,546,264,305;MQ=57	GT:PL	0/1:138,0,255
APV2-BCHDP	8809	.	T	C	119	.	DP=3008;VDB=0;SGB=-0.693147;RPB=0;MQB=0;MQSB=2.06164e-06;BQB=0.980557;MQ0F=0.00099734;ICB=1;HOB=0.5;AC=1;AN=2;DP4=1242,755,260,309;MQ=57	GT:PL	0/1:153,0,255
APV2-BCHDP	8812	.	G	A	139	.	DP=3127;VDB=0;SGB=-0.693147;RPB=0;MQB=0;MQSB=4.53477e-06;BQB=0.845857;MQ0F=0.000959386;ICB=1;HOB=0.5;AC=1;AN=2;DP4=1287,794,261,308;MQ=57	GT:PL	0/1:173,0,255
APV2-BCHDP	8825	.	G	A	143	.	DP=3327;VDB=0;SGB=-0.693147;RPB=7.14943e-12;MQB=0;MQSB=0.00275394;BQB=0.983098;MQ0F=0.00120228;ICB=1;HOB=0.5;AC=1;AN=2;DP4=1279,983,260,309;MQ=57	GT:PL	0/1:178,0,255
APV2-BCHDP	8833	.	G	A	91	.	DP=3153;VDB=0;SGB=-0.693147;RPB=0;MQB=0;MQSB=0.133213;BQB=8.00697e-08;MQ0F=0.000634317;ICB=1;HOB=0.5;AC=1;AN=2;DP4=1123,1034,259,298;MQ=57	GT:PL	0/1:126,0,255
APV2-BCHDP	8869	.	T	C	92	.	DP=4654;VDB=0;SGB=-0.693147;RPB=1.18367e-34;MQB=2.01947e-24;MQSB=0.00322791;BQB=0.482606;MQ0F=0.000429738;ICB=1;HOB=0.5;AC=1;AN=2;DP4=1821,1188,395,184;MQ=58	GT:PL	0/1:128,0,255
APV2-BCHDP	8887	.	G	A	221	.	DP=7790;VDB=4.59626e-43;SGB=-0.693147;RPB=0;MQB=0;MQSB=0;BQB=0.479827;MQ0F=0.00012837;ICB=1;HOB=0.5;AC=1;AN=2;DP4=4058,1034,1060,625;MQ=51	GT:PL	0/1:255,0,255
APV2-BCHDP	8896	.	C	T	221	.	DP=7925;VDB=6.87511e-38;SGB=-0.693147;RPB=0;MQB=0;MQSB=0;BQB=3.61545e-05;MQ0F=0.000126183;ICB=1;HOB=0.5;AC=1;AN=2;DP4=4102,1042,1131,625;MQ=52	GT:PL	0/1:255,0,255
APV2-BCHDP	9008	.	A	T	222	.	DP=3587;VDB=5.60519e-45;SGB=-0.693147;RPB=0;MQB=0.698532;MQSB=0.966975;BQB=1.46043e-23;MQ0F=0;ICB=1;HOB=0.5;AC=1;AN=2;DP4=1100,722,685,529;MQ=59	GT:PL	0/1:255,0,255
APV2-BCHDP	9009	.	A	G	222	.	DP=3555;VDB=2.8026e-45;SGB=-0.693147;RPB=0;MQB=0.678737;MQSB=0.957299;BQB=3.71986e-16;MQ0F=0;ICB=1;HOB=0.5;AC=1;AN=2;DP4=1071,734,687,534;MQ=59	GT:PL	0/1:255,0,255
APV2-BCHDP	9010	.	G	A	221	.	DP=3596;VDB=0;SGB=-0.693147;RPB=0;MQB=0.895044;MQSB=0.966015;BQB=1.36183e-18;MQ0F=0;ICB=1;HOB=0.5;AC=1;AN=2;DP4=1334,878,463,404;MQ=59	GT:PL	0/1:255,0,255
APV2-BCHDP	9011	.	T	C	222	.	DP=3614;VDB=8.68805e-44;SGB=-0.693147;RPB=6.46559e-42;MQB=0.679388;MQSB=0.961463;BQB=0.00691124;MQ0F=0;ICB=1;HOB=0.5;AC=1;AN=2;DP4=1114,716,693,535;MQ=59	GT:PL	0/1:255,0,255
APV2-BCHDP	9021	.	A	G	222	.	DP=3820;VDB=1.82829e-34;SGB=-0.693147;RPB=1.71695e-13;MQB=0.735564;MQSB=0.986108;BQB=0.000630847;MQ0F=0;ICB=1;HOB=0.5;AC=1;AN=2;DP4=1147,786,740,551;MQ=59	GT:PL	0/1:255,0,255
APV2-BCHDP	9022	.	C	T	189	.	DP=3845;VDB=0;SGB=-0.693147;RPB=2.54316e-06;MQB=0.880657;MQSB=0.984475;BQB=4.38275e-36;MQ0F=0;ICB=1;HOB=0.5;AC=1;AN=2;DP4=1411,962,461,410;MQ=59	GT:PL	0/1:223,0,255
APV2-BCHDP	9023	.	T	C	222	.	DP=3865;VDB=2.11474e-33;SGB=-0.693147;RPB=2.23658e-09;MQB=0.738311;MQSB=0.973186;BQB=1.28251e-17;MQ0F=0;ICB=1;HOB=0.5;AC=1;AN=2;DP4=1151,796,739,566;MQ=59	GT:PL	0/1:255,0,255
APV2-BCHDP	9040	.	A	G	222	.	DP=4829;VDB=0.678063;SGB=-0.693147;RPB=8.80073e-05;MQB=0.910342;MQSB=0.999233;BQB=9.79237e-09;MQ0F=0.000207082;ICB=1;HOB=0.5;AC=1;AN=2;DP4=1083,644,1136,871;MQ=59	GT:PL	0/1:255,0,255
APV2-BCHDP	9047	.	T	C	222	.	DP=5240;VDB=0.954536;SGB=-0.693147;RPB=0.0621035;MQB=0.889336;MQSB=0.99695;BQB=0.0173347;MQ0F=0.00019084;ICB=1;HOB=0.5;AC=1;AN=2;DP4=1280,749,1167,882;MQ=59	GT:PL	0/1:255,0,255
APV2-BCHDP	9053	.	T	C	222	.	DP=5231;VDB=0.936535;SGB=-0.693147;RPB=0.615201;MQB=0.964272;MQSB=0.989942;BQB=1.13899e-09;MQ0F=0.000191168;ICB=1;HOB=0.5;AC=1;AN=2;DP4=1562,955,884,751;MQ=59	GT:PL	0/1:255,0,255
APV2-BCHDP	9120	.	G	A	222	.	DP=5280;VDB=0.978154;SGB=-0.693147;RPB=1.40431e-05;MQB=0.728225;MQSB=0.89197;BQB=0.000139862;MQ0F=0.000189394;ICB=1;HOB=0.5;AC=1;AN=2;DP4=1443,849,1304,805;MQ=59	GT:PL	0/1:255,0,255
APV2-BCHDP	9127	.	T	C	222	.	DP=5163;VDB=0.824784;SGB=-0.693147;RPB=0.437048;MQB=0.535053;MQSB=0.808434;BQB=6.18906e-11;MQ0F=0;ICB=1;HOB=0.5;AC=1;AN=2;DP4=1467,770,1351,607;MQ=59	GT:PL	0/1:255,0,255
APV2-BCHDP	9145	.	T	C	222	.	DP=5095;VDB=1.72434e-10;SGB=-0.693147;RPB=0.490352;MQB=0.145595;MQSB=0.539776;BQB=0.0197142;MQ0F=0;ICB=1;HOB=0.5;AC=1;AN=2;DP4=1527,766,1309,498;MQ=59	GT:PL	0/1:255,0,255
APV2-BCHDP	9147	.	C	T	222	.	DP=5052;VDB=1.91722e-11;SGB=-0.693147;RPB=0.0199693;MQB=0.136313;MQSB=0.506856;BQB=0.0542029;MQ0F=0;ICB=1;HOB=0.5;AC=1;AN=2;DP4=1474,779,1328,502;MQ=59	GT:PL	0/1:255,0,255
APV2-BCHDP	9152	.	A	T	222	.	DP=5027;VDB=1.16086e-14;SGB=-0.693147;RPB=0.000691347;MQB=0.142039;MQSB=0.471679;BQB=0.000102593;MQ0F=0;ICB=1;HOB=0.5;AC=1;AN=2;DP4=1425,822,1306,548;MQ=59	GT:PL	0/1:255,0,255
APV2-BCHDP	9161	.	G	A	222	.	DP=5496;VDB=6.39819e-13;SGB=-0.693147;RPB=2.10104e-14;MQB=0.00100765;MQSB=0.077473;BQB=0.00894896;MQ0F=0;ICB=1;HOB=0.5;AC=1;AN=2;DP4=1499,889,1393,655;MQ=59	GT:PL	0/1:255,0,255
APV2-BCHDP	9267	.	A	G	222	.	DP=5860;VDB=1.38012e-08;SGB=-0.693147;RPB=6.64136e-31;MQB=0.958434;MQSB=0.98334;BQB=0.45665;MQ0F=0.000170648;ICB=1;HOB=0.5;AC=1;AN=2;DP4=1237,1332,712,850;MQ=59	GT:PL	0/1:255,0,255
APV2-BCHDP	9308	.	A	T	222	.	DP=3731;VDB=9.27211e-17;SGB=-0.693147;RPB=2.69828e-11;MQB=0.991188;MQSB=0.992018;BQB=3.26401e-05;MQ0F=0;ICB=1;HOB=0.5;AC=1;AN=2;DP4=481,980,375,1031;MQ=59	GT:PL	0/1:255,0,255
APV2-BCHDP	9326	.	T	C	222	.	DP=2900;VDB=1.02695e-26;SGB=-0.693147;RPB=0.428476;MQB=0.994768;MQSB=0.993461;BQB=0.0182087;MQ0F=0;ICB=1;HOB=0.5;AC=1;AN=2;DP4=308,1003,198,800;MQ=59	GT:PL	0/1:255,0,255
APV2-BCHDP	9346	.	G	A	222	.	DP=1743;VDB=0;SGB=-0.693147;RPB=0.535192;MQB=0.991927;MQSB=0.998295;BQB=0.968431;MQ0F=0;ICB=1;HOB=0.5;AC=1;AN=2;DP4=129,790,80,528;MQ=59	GT:PL	0/1:255,0,255
APV2-BCHDP	9352	.	G	A	88	.	DP=1565;VDB=0;SGB=-0.693147;RPB=0.166893;MQB=0.994326;MQSB=0.991791;BQB=0.576166;MQ0F=0;ICB=1;HOB=0.5;AC=1;AN=2;DP4=85,897,29,410;MQ=59	GT:PL	0/1:121,0,255

## Sheet: HSVd BC
##fileformat=VCFv4.2
##FILTER=<ID=PASS,Description="All filters passed">
##samtoolsVersion=1.3+htslib-1.3
##samtoolsCommand=samtools mpileup -uvf HSVd-BCHDP.fasta BCHDP_HSVd_BCHDP_t10_sorted.bam
##reference=file://HSVd_BCHDP.fasta
##contig=<ID=HSVd-BCHDP,length=297>
##ALT=<ID=*,Description="Represents allele(s) other than observed.">
##INFO=<ID=INDEL,Number=0,Type=Flag,Description="Indicates that the variant is an INDEL.">
##INFO=<ID=IDV,Number=1,Type=Integer,Description="Maximum number of reads supporting an indel">
##INFO=<ID=IMF,Number=1,Type=Float,Description="Maximum fraction of reads supporting an indel">
##INFO=<ID=DP,Number=1,Type=Integer,Description="Raw read depth">
##INFO=<ID=VDB,Number=1,Type=Float,Description="Variant Distance Bias for filtering splice-site artefacts in RNA-seq data (bigger is better)",Version="3">
##INFO=<ID=RPB,Number=1,Type=Float,Description="Mann-Whitney U test of Read Position Bias (bigger is better)">
##INFO=<ID=MQB,Number=1,Type=Float,Description="Mann-Whitney U test of Mapping Quality Bias (bigger is better)">
##INFO=<ID=BQB,Number=1,Type=Float,Description="Mann-Whitney U test of Base Quality Bias (bigger is better)">
##INFO=<ID=MQSB,Number=1,Type=Float,Description="Mann-Whitney U test of Mapping Quality vs Strand Bias (bigger is better)">
##INFO=<ID=SGB,Number=1,Type=Float,Description="Segregation based metric.">
##INFO=<ID=MQ0F,Number=1,Type=Float,Description="Fraction of MQ0 reads (smaller is better)">
##FORMAT=<ID=PL,Number=G,Type=Integer,Description="List of Phred-scaled genotype likelihoods">
##FORMAT=<ID=GT,Number=1,Type=String,Description="Genotype">
##INFO=<ID=ICB,Number=1,Type=Float,Description="Inbreeding Coefficient Binomial test (bigger is better)">
##INFO=<ID=HOB,Number=1,Type=Float,Description="Bias in the number of HOMs number (smaller is better)">
##INFO=<ID=AC,Number=A,Type=Integer,Description="Allele count in genotypes for each ALT allele, in the same order as listed">
##INFO=<ID=AN,Number=1,Type=Integer,Description="Total number of alleles in called genotypes">
##INFO=<ID=DP4,Number=4,Type=Integer,Description="Number of high-quality ref-forward , ref-reverse, alt-forward and alt-reverse bases">
##INFO=<ID=MQ,Number=1,Type=Integer,Description="Average mapping quality">
##bcftools_callVersion=1.3+htslib-1.3
##bcftools_callCommand=call -vm -O v
#CHROM	POS	ID	REF	ALT	QUAL	FILTER	INFO	FORMAT	BCHDP_HSVd_BCHDP_t10_sorted.bam
HSVd-BCHDP	59	.	T	C	16.9803	.	DP=11;VDB=0.48;SGB=-0.453602;RPB=0.4;MQB=1;BQB=0.3;MQ0F=0;ICB=1;HOB=0.5;AC=1;AN=2;DP4=5,0,2,0;MQ=60	GT:PL	0/1:50,0,93

## Sheet: PLMVd BC
##fileformat=VCFv4.2
##FILTER=<ID=PASS,Description="All filters passed">
##samtoolsVersion=1.3+htslib-1.3
##samtoolsCommand=samtools mpileup -uvf PLMVd-BCHDP.fasta BCHDP_PLMVd_BCHDP_t10_sorted.bam
##reference=file://PLMVd_BCHDP.fasta
##contig=<ID=PLMVd-BCHDP,length=338>
##ALT=<ID=*,Description="Represents allele(s) other than observed.">
##INFO=<ID=INDEL,Number=0,Type=Flag,Description="Indicates that the variant is an INDEL.">
##INFO=<ID=IDV,Number=1,Type=Integer,Description="Maximum number of reads supporting an indel">
##INFO=<ID=IMF,Number=1,Type=Float,Description="Maximum fraction of reads supporting an indel">
##INFO=<ID=DP,Number=1,Type=Integer,Description="Raw read depth">
##INFO=<ID=VDB,Number=1,Type=Float,Description="Variant Distance Bias for filtering splice-site artefacts in RNA-seq data (bigger is better)",Version="3">
##INFO=<ID=RPB,Number=1,Type=Float,Description="Mann-Whitney U test of Read Position Bias (bigger is better)">
##INFO=<ID=MQB,Number=1,Type=Float,Description="Mann-Whitney U test of Mapping Quality Bias (bigger is better)">
##INFO=<ID=BQB,Number=1,Type=Float,Description="Mann-Whitney U test of Base Quality Bias (bigger is better)">
##INFO=<ID=MQSB,Number=1,Type=Float,Description="Mann-Whitney U test of Mapping Quality vs Strand Bias (bigger is better)">
##INFO=<ID=SGB,Number=1,Type=Float,Description="Segregation based metric.">
##INFO=<ID=MQ0F,Number=1,Type=Float,Description="Fraction of MQ0 reads (smaller is better)">
##FORMAT=<ID=PL,Number=G,Type=Integer,Description="List of Phred-scaled genotype likelihoods">
##FORMAT=<ID=GT,Number=1,Type=String,Description="Genotype">
##INFO=<ID=ICB,Number=1,Type=Float,Description="Inbreeding Coefficient Binomial test (bigger is better)">
##INFO=<ID=HOB,Number=1,Type=Float,Description="Bias in the number of HOMs number (smaller is better)">
##INFO=<ID=AC,Number=A,Type=Integer,Description="Allele count in genotypes for each ALT allele, in the same order as listed">
##INFO=<ID=AN,Number=1,Type=Integer,Description="Total number of alleles in called genotypes">
##INFO=<ID=DP4,Number=4,Type=Integer,Description="Number of high-quality ref-forward , ref-reverse, alt-forward and alt-reverse bases">
##INFO=<ID=MQ,Number=1,Type=Integer,Description="Average mapping quality">
##bcftools_callVersion=1.3+htslib-1.3
##bcftools_callCommand=call -vm -O v
#CHROM	POS	ID	REF	ALT	QUAL	FILTER	INFO	FORMAT	BCHDP_PLMVd_BCHDP_t10_sorted.bam
PLMVd-BCHDP	42	.	T	A	156	.	DP=63;VDB=0.00272553;SGB=-0.689466;RPB=0.445457;MQB=0.373583;MQSB=1;BQB=0.574735;MQ0F=0;ICB=1;HOB=0.5;AC=1;AN=2;DP4=13,0,15,1;MQ=55	GT:PL	0/1:189,0,160
PLMVd-BCHDP	43	.	A	T	119	.	DP=63;VDB=0.0023401;SGB=-0.680642;RPB=0.270867;MQB=0.321958;BQB=0.984436;MQ0F=0;ICB=1;HOB=0.5;AC=1;AN=2;DP4=17,0,12,0;MQ=55	GT:PL	0/1:152,0,199
PLMVd-BCHDP	54	.	A	T	109	.	DP=68;VDB=0.263425;SGB=-0.683931;RPB=0.996083;MQB=0.177148;BQB=0.973818;MQ0F=0;ICB=1;HOB=0.5;AC=1;AN=2;DP4=21,0,13,0;MQ=55	GT:PL	0/1:142,0,216
PLMVd-BCHDP	62	.	G	T	98	.	DP=62;VDB=0.0393765;SGB=-0.683931;RPB=0.0784861;MQB=0.977346;MQSB=0.777749;BQB=0.999458;MQ0F=0;ICB=1;HOB=0.5;AC=1;AN=2;DP4=18,5,13,0;MQ=59	GT:PL	0/1:131,0,255
PLMVd-BCHDP	64	.	A	G	222	.	DP=63;VDB=0.00415365;SGB=-0.690438;RPB=0.120524;MQB=0.954622;MQSB=0.815505;BQB=0.511408;MQ0F=0;ICB=1;HOB=0.5;AC=1;AN=2;DP4=19,1,12,5;MQ=59	GT:PL	0/1:255,0,216
PLMVd-BCHDP	67	.	C	T	222	.	DP=61;VDB=0.0197908;SGB=-0.692717;RPB=0.0117345;MQB=0.972437;MQSB=0.880748;BQB=0.943352;MQ0F=0;ICB=1;HOB=0.5;AC=1;AN=2;DP4=15,3,17,6;MQ=59	GT:PL	0/1:255,0,229
PLMVd-BCHDP	100	.	T	G	74	.	DP=44;VDB=0.00228443;SGB=-0.686358;RPB=0.348212;MQB=1;MQSB=1;BQB=0.000268782;MQ0F=0;ICB=1;HOB=0.5;AC=1;AN=2;DP4=13,11,4,10;MQ=60	GT:PL	0/1:108,0,255
PLMVd-BCHDP	101	.	C	T	173	.	DP=45;VDB=0.024421;SGB=-0.69168;RPB=0.840231;MQB=1;MQSB=1;BQB=0.00189821;MQ0F=0;ICB=1;HOB=0.5;AC=1;AN=2;DP4=10,10,9,10;MQ=60	GT:PL	0/1:206,0,255
PLMVd-BCHDP	113	.	T	A	222	.	DP=44;VDB=0.00315059;SGB=-0.692352;RPB=0.944138;MQB=1;MQSB=1;BQB=0.705888;MQ0F=0;ICB=1;HOB=0.5;AC=1;AN=2;DP4=8,12,10,11;MQ=60	GT:PL	0/1:255,0,255
PLMVd-BCHDP	117	.	T	C	222	.	DP=46;VDB=0.00250195;SGB=-0.69168;RPB=0.971594;MQB=1;MQSB=1;BQB=0.974468;MQ0F=0;ICB=1;HOB=0.5;AC=1;AN=2;DP4=10,13,8,11;MQ=60	GT:PL	0/1:255,0,255
PLMVd-BCHDP	120	.	G	A	222	.	DP=46;VDB=0.000515166;SGB=-0.691153;RPB=0.939456;MQB=1;MQSB=1;BQB=0.50495;MQ0F=0;ICB=1;HOB=0.5;AC=1;AN=2;DP4=9,13,7,11;MQ=60	GT:PL	0/1:255,0,255
PLMVd-BCHDP	122	.	A	G	222	.	DP=50;VDB=0.000951446;SGB=-0.688148;RPB=0.584175;MQB=1;MQSB=1;BQB=0.718138;MQ0F=0;ICB=1;HOB=0.5;AC=1;AN=2;DP4=13,14,5,10;MQ=60	GT:PL	0/1:255,0,255
PLMVd-BCHDP	134	.	C	G	189	.	DP=63;VDB=0.989734;SGB=-0.692831;RPB=0.886876;MQB=1;MQSB=1;BQB=0.907738;MQ0F=0;ICB=1;HOB=0.5;AC=1;AN=2;DP4=11,14,10,14;MQ=60	GT:PL	0/1:222,0,255
PLMVd-BCHDP	142	.	A	T	165	.	DP=65;VDB=0.641758;SGB=-0.683931;RPB=0.236382;MQB=1;MQSB=1;BQB=0.893082;MQ0F=0;ICB=1;HOB=0.5;AC=1;AN=2;DP4=18,18,3,10;MQ=60	GT:PL	0/1:199,0,255
PLMVd-BCHDP	143	.	A	T	151	.	DP=65;VDB=0.838691;SGB=-0.676189;RPB=0.646197;MQB=1;MQSB=1;BQB=0.752122;MQ0F=0;ICB=1;HOB=0.5;AC=1;AN=2;DP4=18,20,3,8;MQ=60	GT:PL	0/1:185,0,255

## Sheet: PLMVd BC clones
##fileformat=VCFv4.2
##FILTER=<ID=PASS,Description="All filters passed">
##samtoolsVersion=1.3+htslib-1.3
##samtoolsCommand=samtools mpileup -vf PLMVd_BCHDP_new.fasta BCHDP_PLMVdnew_cloneseq_sorted.bam
##reference=file://PLMVd_BCHDP_new.fasta
##contig=<ID=Peach,length=338>
##ALT=<ID=*,Description="Represents allele(s) other than observed.">
##INFO=<ID=INDEL,Number=0,Type=Flag,Description="Indicates that the variant is an INDEL.">
##INFO=<ID=IDV,Number=1,Type=Integer,Description="Maximum number of reads supporting an indel">
##INFO=<ID=IMF,Number=1,Type=Float,Description="Maximum fraction of reads supporting an indel">
##INFO=<ID=DP,Number=1,Type=Integer,Description="Raw read depth">
##INFO=<ID=VDB,Number=1,Type=Float,Description="Variant Distance Bias for filtering splice-site artefacts in RNA-seq data (bigger is better)",Version="3">
##INFO=<ID=RPB,Number=1,Type=Float,Description="Mann-Whitney U test of Read Position Bias (bigger is better)">
##INFO=<ID=MQB,Number=1,Type=Float,Description="Mann-Whitney U test of Mapping Quality Bias (bigger is better)">
##INFO=<ID=BQB,Number=1,Type=Float,Description="Mann-Whitney U test of Base Quality Bias (bigger is better)">
##INFO=<ID=MQSB,Number=1,Type=Float,Description="Mann-Whitney U test of Mapping Quality vs Strand Bias (bigger is better)">
##INFO=<ID=SGB,Number=1,Type=Float,Description="Segregation based metric.">
##INFO=<ID=MQ0F,Number=1,Type=Float,Description="Fraction of MQ0 reads (smaller is better)">
##FORMAT=<ID=PL,Number=G,Type=Integer,Description="List of Phred-scaled genotype likelihoods">
##FORMAT=<ID=GT,Number=1,Type=String,Description="Genotype">
##INFO=<ID=ICB,Number=1,Type=Float,Description="Inbreeding Coefficient Binomial test (bigger is better)">
##INFO=<ID=HOB,Number=1,Type=Float,Description="Bias in the number of HOMs number (smaller is better)">
##INFO=<ID=AC,Number=A,Type=Integer,Description="Allele count in genotypes for each ALT allele, in the same order as listed">
##INFO=<ID=AN,Number=1,Type=Integer,Description="Total number of alleles in called genotypes">
##INFO=<ID=DP4,Number=4,Type=Integer,Description="Number of high-quality ref-forward , ref-reverse, alt-forward and alt-reverse bases">
##INFO=<ID=MQ,Number=1,Type=Integer,Description="Average mapping quality">
##bcftools_callVersion=1.3+htslib-1.3
##bcftools_callCommand=call -vm -O v
#CHROM	POS	ID	REF	ALT	QUAL	FILTER	INFO	FORMAT	BCHDP_PLMVdnew_cloneseq_sorted.bam
Peach	2	.	T	C	222	.	DP=38;VDB=1.29641e-11;SGB=-0.690438;RPB=0.882901;MQB=0.882901;BQB=1;MQ0F=0;ICB=1;HOB=0.5;AC=1;AN=2;DP4=21,0,17,0;MQ=59	GT:PL	0/1:255,0,255
Peach	42	.	T	A	218	.	DP=40;VDB=3.75937e-20;SGB=-0.693139;RPB=1;MQB=0.267918;BQB=1;MQ0F=0;ICB=1;HOB=0.5;AC=1;AN=2;DP4=4,0,36,0;MQ=59	GT:PL	0/1:255,0,74
Peach	62	.	G	T	222	.	DP=40;VDB=3.55529e-12;SGB=-0.692352;RPB=1;MQB=0.875987;BQB=1;MQ0F=0;ICB=1;HOB=0.5;AC=1;AN=2;DP4=19,0,21,0;MQ=59	GT:PL	0/1:255,0,255
Peach	64	.	A	G	222	.	DP=40;VDB=6.66313e-09;SGB=-0.69168;RPB=0.96037;MQB=0.850657;BQB=1;MQ0F=0;ICB=1;HOB=0.5;AC=1;AN=2;DP4=21,0,19,0;MQ=59	GT:PL	0/1:255,0,255
Peach	67	.	C	T	222	.	DP=40;VDB=1.61247e-11;SGB=-0.690438;RPB=0.753486;MQB=0.897479;BQB=1;MQ0F=0;ICB=1;HOB=0.5;AC=1;AN=2;DP4=23,0,17,0;MQ=59	GT:PL	0/1:255,0,255
Peach	91	.	G	A	222	.	DP=40;VDB=8.34965e-08;SGB=-0.691153;RPB=0.875109;MQB=0.836221;BQB=1;MQ0F=0;ICB=1;HOB=0.5;AC=1;AN=2;DP4=22,0,18,0;MQ=59	GT:PL	0/1:255,0,255
Peach	100	.	T	G	222	.	DP=40;VDB=1.57795e-11;SGB=-0.69168;RPB=0.0182202;MQB=0.875987;BQB=1;MQ0F=0;ICB=1;HOB=0.5;AC=1;AN=2;DP4=21,0,19,0;MQ=59	GT:PL	0/1:255,0,255
Peach	101	.	C	T	228	.	DP=40;VDB=3.83675e-16;SGB=-0.693144;RPB=1;MQB=1;BQB=1;MQ0F=0;AC=2;AN=2;DP4=1,0,39,0;MQ=59	GT:PL	1/1:255,60,0
Peach	104	.	A	G	228	.	DP=21;VDB=1.12914e-08;SGB=-0.692067;RPB=1;MQB=1;BQB=1;MQ0F=0;AC=2;AN=2;DP4=1,0,20,0;MQ=59	GT:PL	1/1:255,3,0
Peach	105	.	G	A	222	.	DP=40;VDB=1.5292e-08;SGB=-0.692067;RPB=0.863863;MQB=0.863863;BQB=1;MQ0F=0;ICB=1;HOB=0.5;AC=1;AN=2;DP4=20,0,20,0;MQ=59	GT:PL	0/1:255,0,255
Peach	106	.	A	G	222	.	DP=40;VDB=1.5292e-08;SGB=-0.692067;RPB=0.956697;MQB=0.863863;BQB=1;MQ0F=0;ICB=1;HOB=0.5;AC=1;AN=2;DP4=20,0,20,0;MQ=59	GT:PL	0/1:255,0,255
Peach	113	.	T	A	228	.	DP=40;VDB=9.72943e-16;SGB=-0.693144;RPB=1;MQB=1;BQB=1;MQ0F=0;AC=2;AN=2;DP4=1,0,39,0;MQ=59	GT:PL	1/1:255,60,0
Peach	117	.	T	C	228	.	DP=40;VDB=1.77204e-15;SGB=-0.693144;RPB=1;MQB=1;BQB=1;MQ0F=0;AC=2;AN=2;DP4=1,0,39,0;MQ=59	GT:PL	1/1:255,60,0
Peach	120	.	G	A	228	.	DP=40;VDB=2.39626e-15;SGB=-0.693144;RPB=1;MQB=1;BQB=1;MQ0F=0;AC=2;AN=2;DP4=1,0,39,0;MQ=59	GT:PL	1/1:255,60,0
Peach	122	.	A	G	188	.	DP=40;VDB=6.99472e-07;SGB=-0.670168;RPB=0.00273277;MQB=0.95239;BQB=1;MQ0F=0;ICB=1;HOB=0.5;AC=1;AN=2;DP4=30,0,10,0;MQ=59	GT:PL	0/1:222,0,255
Peach	134	.	C	A	202	.	DP=40;VDB=2.26006e-08;SGB=-0.676189;RPB=0.00388403;MQB=0.946004;BQB=1;MQ0F=0;ICB=1;HOB=0.5;AC=1;AN=2;DP4=29,0,11,0;MQ=59	GT:PL	0/1:236,0,255
Peach	137	.	G	C	222	.	DP=40;VDB=1.81957e-07;SGB=-0.692067;RPB=6.23251e-06;MQB=0.863863;BQB=1;MQ0F=0;ICB=1;HOB=0.5;AC=1;AN=2;DP4=20,0,20,0;MQ=59	GT:PL	0/1:255,0,255
Peach	295	.	A	T	228	.	DP=40;VDB=3.75937e-20;SGB=-0.693143;RPB=0;MQB=0;BQB=1;MQ0F=0;AC=2;AN=2;DP4=2,0,38,0;MQ=59	GT:PL	1/1:255,12,0
Peach	296	.	A	T	218	.	DP=40;VDB=3.75937e-20;SGB=-0.693139;RPB=0.267918;MQB=0.267918;BQB=1;MQ0F=0;ICB=1;HOB=0.5;AC=1;AN=2;DP4=4,0,36,0;MQ=59	GT:PL	0/1:255,0,74
Peach	337	.	A	G	30.1811	.	DP=1;SGB=-0.379885;MQ0F=0;ICB=1;HOB=0.5;AC=1;AN=2;DP4=0,0,1,0;MQ=58	GT:PL	0/1:58,3,0

## Sheet: ACLSV CH
##fileformat=VCFv4.2
##FILTER=<ID=PASS,Description="All filters passed">
##samtoolsVersion=1.3+htslib-1.3
##samtoolsCommand=samtools mpileup -uvf ACLSV-CHCDP.fasta CHCDP_ACLSV_CHCDP_t10_sorted.bam
##reference=file://ACLSV_CHCDP.fasta
##contig=<ID=ACLSV-CHCDP,length=7544>
##ALT=<ID=*,Description="Represents allele(s) other than observed.">
##INFO=<ID=INDEL,Number=0,Type=Flag,Description="Indicates that the variant is an INDEL.">
##INFO=<ID=IDV,Number=1,Type=Integer,Description="Maximum number of reads supporting an indel">
##INFO=<ID=IMF,Number=1,Type=Float,Description="Maximum fraction of reads supporting an indel">
##INFO=<ID=DP,Number=1,Type=Integer,Description="Raw read depth">
##INFO=<ID=VDB,Number=1,Type=Float,Description="Variant Distance Bias for filtering splice-site artefacts in RNA-seq data (bigger is better)",Version="3">
##INFO=<ID=RPB,Number=1,Type=Float,Description="Mann-Whitney U test of Read Position Bias (bigger is better)">
##INFO=<ID=MQB,Number=1,Type=Float,Description="Mann-Whitney U test of Mapping Quality Bias (bigger is better)">
##INFO=<ID=BQB,Number=1,Type=Float,Description="Mann-Whitney U test of Base Quality Bias (bigger is better)">
##INFO=<ID=MQSB,Number=1,Type=Float,Description="Mann-Whitney U test of Mapping Quality vs Strand Bias (bigger is better)">
##INFO=<ID=SGB,Number=1,Type=Float,Description="Segregation based metric.">
##INFO=<ID=MQ0F,Number=1,Type=Float,Description="Fraction of MQ0 reads (smaller is better)">
##FORMAT=<ID=PL,Number=G,Type=Integer,Description="List of Phred-scaled genotype likelihoods">
##FORMAT=<ID=GT,Number=1,Type=String,Description="Genotype">
##INFO=<ID=ICB,Number=1,Type=Float,Description="Inbreeding Coefficient Binomial test (bigger is better)">
##INFO=<ID=HOB,Number=1,Type=Float,Description="Bias in the number of HOMs number (smaller is better)">
##INFO=<ID=AC,Number=A,Type=Integer,Description="Allele count in genotypes for each ALT allele, in the same order as listed">
##INFO=<ID=AN,Number=1,Type=Integer,Description="Total number of alleles in called genotypes">
##INFO=<ID=DP4,Number=4,Type=Integer,Description="Number of high-quality ref-forward , ref-reverse, alt-forward and alt-reverse bases">
##INFO=<ID=MQ,Number=1,Type=Integer,Description="Average mapping quality">
##bcftools_callVersion=1.3+htslib-1.3
##bcftools_callCommand=call -vm -O v
#CHROM	POS	ID	REF	ALT	QUAL	FILTER	INFO	FORMAT	CHCDP_ACLSV_CHCDP_t10_sorted.bam
ACLSV-CHCDP	56	.	G	A	222	.	DP=516;VDB=1.34659e-37;SGB=-0.693147;RPB=0.952899;MQB=1;MQSB=1;BQB=0.276338;MQ0F=0;ICB=1;HOB=0.5;AC=1;AN=2;DP4=225,0,200,2;MQ=60	GT:PL	0/1:255,0,255
ACLSV-CHCDP	104	.	T	C	222	.	DP=937;VDB=0.997011;SGB=-0.693147;RPB=0.623742;MQB=1;MQSB=1;BQB=0.983103;MQ0F=0;ICB=1;HOB=0.5;AC=1;AN=2;DP4=319,1,348,2;MQ=60	GT:PL	0/1:255,0,255
ACLSV-CHCDP	962	.	G	A	47.0056	.	DP=1667;VDB=0.257973;SGB=-0.693147;RPB=0.38859;MQB=0.999812;MQSB=0.999269;BQB=0.806597;MQ0F=0.00059988;ICB=1;HOB=0.5;AC=1;AN=2;DP4=667,401,103,62;MQ=59	GT:PL	0/1:83,0,255
ACLSV-CHCDP	998	.	C	T	222	.	DP=1438;VDB=0.722075;SGB=-0.693147;RPB=0.944109;MQB=0.999995;MQSB=0.999831;BQB=0.305727;MQ0F=0.00069541;ICB=1;HOB=0.5;AC=1;AN=2;DP4=368,237,324,244;MQ=59	GT:PL	0/1:255,0,255
ACLSV-CHCDP	1365	.	T	C	128	.	DP=1502;VDB=2.31781e-06;SGB=-0.693147;RPB=0.67584;MQB=0.99691;MQSB=0.993224;BQB=0.149217;MQ0F=0.000665779;ICB=1;HOB=0.5;AC=1;AN=2;DP4=569,406,126,103;MQ=59	GT:PL	0/1:163,0,255
ACLSV-CHCDP	1709	.	T	C	172	.	DP=1533;VDB=0.551581;SGB=-0.693147;RPB=0.359587;MQB=0.995462;MQSB=0.998397;BQB=0.951464;MQ0F=0;ICB=1;HOB=0.5;AC=1;AN=2;DP4=495,416,154,103;MQ=59	GT:PL	0/1:206,0,255
ACLSV-CHCDP	1895	.	A	C	222	.	DP=1583;VDB=0.0120033;SGB=-0.693147;RPB=0.992181;MQB=0.977925;MQSB=0.983541;BQB=0.853732;MQ0F=0;ICB=1;HOB=0.5;AC=1;AN=2;DP4=350,211,365,223;MQ=59	GT:PL	0/1:255,0,255
ACLSV-CHCDP	2003	.	G	A	221	.	DP=1664;VDB=0.97757;SGB=-0.693147;RPB=0.992464;MQB=0.998712;MQSB=0.999835;BQB=0.000667615;MQ0F=0;ICB=1;HOB=0.5;AC=1;AN=2;DP4=200,130,645,440;MQ=59	GT:PL	0/1:255,0,255
ACLSV-CHCDP	2133	.	A	G	115	.	DP=1690;VDB=0.968746;SGB=-0.693147;RPB=0.366273;MQB=0.996788;MQSB=0.998699;BQB=0.555821;MQ0F=0.00118343;ICB=1;HOB=0.5;AC=1;AN=2;DP4=524,537,121,116;MQ=59	GT:PL	0/1:150,0,255
ACLSV-CHCDP	2141	.	A	G	222	.	DP=1556;VDB=0.964877;SGB=-0.693147;RPB=0.694361;MQB=0.999966;MQSB=0.994277;BQB=0.7548;MQ0F=0.00128535;ICB=1;HOB=0.5;AC=1;AN=2;DP4=297,296,297,330;MQ=59	GT:PL	0/1:255,0,255
ACLSV-CHCDP	2341	.	A	G	222	.	DP=1822;VDB=0.929061;SGB=-0.693147;RPB=0.381781;MQB=0.999913;MQSB=0.971953;BQB=0.921029;MQ0F=0.000548847;ICB=1;HOB=0.5;AC=1;AN=2;DP4=469,319,434,279;MQ=59	GT:PL	0/1:255,0,255
ACLSV-CHCDP	2578	.	A	G	222	.	DP=1736;VDB=0.151207;SGB=-0.693147;RPB=0.829052;MQB=0.996472;MQSB=0.972347;BQB=0.665197;MQ0F=0.000576037;ICB=1;HOB=0.5;AC=1;AN=2;DP4=588,403,258,182;MQ=59	GT:PL	0/1:255,0,255
ACLSV-CHCDP	2734	.	A	G	222	.	DP=1841;VDB=0.142643;SGB=-0.693147;RPB=0.224937;MQB=0.999961;MQSB=0.996908;BQB=0.399608;MQ0F=0;ICB=1;HOB=0.5;AC=1;AN=2;DP4=450,392,405,284;MQ=59	GT:PL	0/1:255,0,255
ACLSV-CHCDP	3041	.	T	C	222	.	DP=1501;VDB=0.00676899;SGB=-0.693147;RPB=0.72274;MQB=1;MQSB=1;BQB=0.156219;MQ0F=0;ICB=1;HOB=0.5;AC=1;AN=2;DP4=418,193,365,185;MQ=60	GT:PL	0/1:255,0,255
ACLSV-CHCDP	3179	.	T	C	222	.	DP=1980;VDB=0.926396;SGB=-0.693147;RPB=0.767644;MQB=0.998165;MQSB=0.999331;BQB=0.990182;MQ0F=0;ICB=1;HOB=0.5;AC=1;AN=2;DP4=559,395,332,194;MQ=59	GT:PL	0/1:255,0,255
ACLSV-CHCDP	3212	.	G	A	222	.	DP=1727;VDB=0.0317934;SGB=-0.693147;RPB=0.279263;MQB=0.994341;MQSB=0.991405;BQB=0.00111948;MQ0F=0;ICB=1;HOB=0.5;AC=1;AN=2;DP4=456,433,288,243;MQ=59	GT:PL	0/1:255,0,255
ACLSV-CHCDP	3294	.	G	A	222	.	DP=1394;VDB=0.0194859;SGB=-0.693147;RPB=0.22103;MQB=0.997518;MQSB=0.994241;BQB=0.517447;MQ0F=0.00071736;ICB=1;HOB=0.5;AC=1;AN=2;DP4=408,238,363,142;MQ=59	GT:PL	0/1:255,0,255
ACLSV-CHCDP	3383	.	G	A	222	.	DP=1626;VDB=0.00168228;SGB=-0.693147;RPB=0.0595846;MQB=1;MQSB=1;BQB=0.776062;MQ0F=0;ICB=1;HOB=0.5;AC=1;AN=2;DP4=514,345,262,184;MQ=60	GT:PL	0/1:255,0,255
ACLSV-CHCDP	3548	.	A	G	222	.	DP=2155;VDB=0.717041;SGB=-0.693147;RPB=0.418189;MQB=0.996172;MQSB=0.993716;BQB=0.605886;MQ0F=0.000928074;ICB=1;HOB=0.5;AC=1;AN=2;DP4=561,313,516,295;MQ=59	GT:PL	0/1:255,0,255
ACLSV-CHCDP	3893	.	G	A	222	.	DP=2399;VDB=0.998189;SGB=-0.693147;RPB=0.426465;MQB=0.999949;MQSB=0.998143;BQB=0.945159;MQ0F=0.000833681;ICB=1;HOB=0.5;AC=1;AN=2;DP4=745,562,336,212;MQ=59	GT:PL	0/1:255,0,255
ACLSV-CHCDP	4534	.	A	G	222	.	DP=2652;VDB=0.587393;SGB=-0.693147;RPB=0.280461;MQB=1;MQSB=1;BQB=0.00322345;MQ0F=0;ICB=1;HOB=0.5;AC=1;AN=2;DP4=802,496,444,249;MQ=59	GT:PL	0/1:255,0,255
ACLSV-CHCDP	4577	.	G	A	222	.	DP=2355;VDB=0.625363;SGB=-0.693147;RPB=0.99581;MQB=0.999339;MQSB=0.998539;BQB=1.15857e-25;MQ0F=0;ICB=1;HOB=0.5;AC=1;AN=2;DP4=677,366,585,304;MQ=59	GT:PL	0/1:255,0,255
ACLSV-CHCDP	4649	.	G	A	5.29493	.	DP=2466;VDB=0.0446476;SGB=-0.693147;RPB=0.911744;MQB=0.998567;MQSB=0.999876;BQB=0.990784;MQ0F=0.000405515;ICB=1;HOB=0.5;AC=1;AN=2;DP4=979,655,196,126;MQ=59	GT:PL	0/1:39,0,255
ACLSV-CHCDP	5601	.	T	C	222	.	DP=2906;VDB=0.92699;SGB=-0.693147;RPB=0.169257;MQB=0.997359;MQSB=0.998552;BQB=0.43454;MQ0F=0.000344116;ICB=1;HOB=0.5;AC=1;AN=2;DP4=877,624,454,344;MQ=59	GT:PL	0/1:255,0,255
ACLSV-CHCDP	6147	.	A	C	222	.	DP=3475;VDB=1.28904e-05;SGB=-0.693147;RPB=0.998017;MQB=0.999251;MQSB=0.999794;BQB=0.999906;MQ0F=0.00028777;ICB=1;HOB=0.5;AC=1;AN=2;DP4=932,729,604,521;MQ=59	GT:PL	0/1:255,0,255
ACLSV-CHCDP	6477	.	G	A	221	.	DP=2874;VDB=0.0143534;SGB=-0.693147;RPB=0.713345;MQB=0.995683;MQSB=0.996468;BQB=0.838667;MQ0F=0.000347947;ICB=1;HOB=0.5;AC=1;AN=2;DP4=1005,503,445,175;MQ=59	GT:PL	0/1:255,0,255
ACLSV-CHCDP	7147	.	T	C	222	.	DP=4183;VDB=0.0119835;SGB=-0.693147;RPB=0.927489;MQB=0.998978;MQSB=0.999233;BQB=2.46215e-05;MQ0F=0;ICB=1;HOB=0.5;AC=1;AN=2;DP4=1473,629,836,338;MQ=59	GT:PL	0/1:255,0,255
ACLSV-CHCDP	7410	.	G	A	222	.	DP=2480;VDB=0.00143995;SGB=-0.693147;RPB=0.119518;MQB=0.999533;MQSB=0.999428;BQB=0.765607;MQ0F=0;ICB=1;HOB=0.5;AC=1;AN=2;DP4=689,482,393,279;MQ=59	GT:PL	0/1:255,0,255

## Sheet: PLMVd CH
##fileformat=VCFv4.2
##FILTER=<ID=PASS,Description="All filters passed">
##samtoolsVersion=1.3+htslib-1.3
##samtoolsCommand=samtools mpileup -uvf PLMVd-CHCDP.fasta CHCDP_PLMVd_CHCDP_t10_sorted.bam
##reference=file://PLMVd_CHCDP.fasta
##contig=<ID=PLMVd-CHCDP,length=337>
##ALT=<ID=*,Description="Represents allele(s) other than observed.">
##INFO=<ID=INDEL,Number=0,Type=Flag,Description="Indicates that the variant is an INDEL.">
##INFO=<ID=IDV,Number=1,Type=Integer,Description="Maximum number of reads supporting an indel">
##INFO=<ID=IMF,Number=1,Type=Float,Description="Maximum fraction of reads supporting an indel">
##INFO=<ID=DP,Number=1,Type=Integer,Description="Raw read depth">
##INFO=<ID=VDB,Number=1,Type=Float,Description="Variant Distance Bias for filtering splice-site artefacts in RNA-seq data (bigger is better)",Version="3">
##INFO=<ID=RPB,Number=1,Type=Float,Description="Mann-Whitney U test of Read Position Bias (bigger is better)">
##INFO=<ID=MQB,Number=1,Type=Float,Description="Mann-Whitney U test of Mapping Quality Bias (bigger is better)">
##INFO=<ID=BQB,Number=1,Type=Float,Description="Mann-Whitney U test of Base Quality Bias (bigger is better)">
##INFO=<ID=MQSB,Number=1,Type=Float,Description="Mann-Whitney U test of Mapping Quality vs Strand Bias (bigger is better)">
##INFO=<ID=SGB,Number=1,Type=Float,Description="Segregation based metric.">
##INFO=<ID=MQ0F,Number=1,Type=Float,Description="Fraction of MQ0 reads (smaller is better)">
##FORMAT=<ID=PL,Number=G,Type=Integer,Description="List of Phred-scaled genotype likelihoods">
##FORMAT=<ID=GT,Number=1,Type=String,Description="Genotype">
##INFO=<ID=ICB,Number=1,Type=Float,Description="Inbreeding Coefficient Binomial test (bigger is better)">
##INFO=<ID=HOB,Number=1,Type=Float,Description="Bias in the number of HOMs number (smaller is better)">
##INFO=<ID=AC,Number=A,Type=Integer,Description="Allele count in genotypes for each ALT allele, in the same order as listed">
##INFO=<ID=AN,Number=1,Type=Integer,Description="Total number of alleles in called genotypes">
##INFO=<ID=DP4,Number=4,Type=Integer,Description="Number of high-quality ref-forward , ref-reverse, alt-forward and alt-reverse bases">
##INFO=<ID=MQ,Number=1,Type=Integer,Description="Average mapping quality">
##bcftools_callVersion=1.3+htslib-1.3
##bcftools_callCommand=call -vm -O v
#CHROM	POS	ID	REF	ALT	QUAL	FILTER	INFO	FORMAT	CHCDP_PLMVd_CHCDP_t10_sorted.bam
PLMVd-CHCDP	41	.	T	A	86	.	DP=77;VDB=0.00650433;SGB=-0.636426;RPB=0.0342117;MQB=0.508296;MQSB=0.942857;BQB=0.993256;MQ0F=0;ICB=1;HOB=0.5;AC=1;AN=2;DP4=30,0,5,2;MQ=57	GT:PL	0/1:121,0,203
PLMVd-CHCDP	53	.	T	A	50	.	DP=82;VDB=0.0795002;SGB=-0.636426;RPB=0.486307;MQB=0.495941;MQSB=0.951219;BQB=0.912607;MQ0F=0;ICB=1;HOB=0.5;AC=1;AN=2;DP4=36,0,5,2;MQ=58	GT:PL	0/1:86,0,195
PLMVd-CHCDP	60	.	T	A	135	.	DP=65;VDB=0.147629;SGB=-0.662043;RPB=0.0979802;MQB=1;MQSB=1;BQB=0.153425;MQ0F=0;ICB=1;HOB=0.5;AC=1;AN=2;DP4=27,0,7,2;MQ=60	GT:PL	0/1:169,0,204
PLMVd-CHCDP	62	.	G	A	87	.	DP=77;VDB=0.131006;SGB=-0.651104;RPB=0.137979;MQB=0.991379;MQSB=0.718667;BQB=0.495941;MQ0F=0;ICB=1;HOB=0.5;AC=1;AN=2;DP4=31,2,6,2;MQ=59	GT:PL	0/1:122,0,255
PLMVd-CHCDP	64	.	G	A	8.31801	.	DP=80;VDB=0.116635;SGB=-0.636426;RPB=0.36768;MQB=0.993393;MQSB=0.771753;BQB=0.760374;MQ0F=0;ICB=1;HOB=0.5;AC=1;AN=2;DP4=33,3,5,2;MQ=59	GT:PL	0/1:44,0,255
PLMVd-CHCDP	65	.	A	G	207	.	DP=83;VDB=0.131699;SGB=-0.686358;RPB=0.318907;MQB=0.931063;MQSB=0.771052;BQB=0.820031;MQ0F=0;ICB=1;HOB=0.5;AC=1;AN=2;DP4=29,1,10,4;MQ=59	GT:PL	0/1:240,0,255
PLMVd-CHCDP	67	.	G	C	69	.	DP=81;VDB=0.0866194;SGB=-0.683931;RPB=0.408761;MQB=0.92359;MQSB=0.838458;BQB=0.771524;MQ0F=0;ICB=1;HOB=0.5;AC=1;AN=2;DP4=28,3,9,4;MQ=59	GT:PL	0/1:104,0,255
PLMVd-CHCDP	101	.	C	T	188	.	DP=78;VDB=0.000837637;SGB=-0.69168;RPB=0.00948561;MQB=1;MQSB=1;BQB=0.50117;MQ0F=0;ICB=1;HOB=0.5;AC=1;AN=2;DP4=29,23,13,6;MQ=60	GT:PL	0/1:222,0,255
PLMVd-CHCDP	104	.	A	G	180	.	DP=74;VDB=0.00296458;SGB=-0.690438;RPB=0.119704;MQB=1;MQSB=1;BQB=0.810416;MQ0F=0;ICB=1;HOB=0.5;AC=1;AN=2;DP4=28,22,11,6;MQ=60	GT:PL	0/1:214,0,255
PLMVd-CHCDP	105	.	G	A	170	.	DP=75;VDB=0.0046283;SGB=-0.689466;RPB=0.124669;MQB=1;MQSB=1;BQB=0.561958;MQ0F=0;ICB=1;HOB=0.5;AC=1;AN=2;DP4=27,22,11,5;MQ=60	GT:PL	0/1:204,0,255
PLMVd-CHCDP	112	.	T	A	199	.	DP=76;VDB=0.00112253;SGB=-0.69168;RPB=0.270809;MQB=1;MQSB=1;BQB=0.0296754;MQ0F=0;ICB=1;HOB=0.5;AC=1;AN=2;DP4=28,17,13,6;MQ=60	GT:PL	0/1:233,0,255
PLMVd-CHCDP	116	.	T	C	119	.	DP=80;VDB=0.0011488;SGB=-0.686358;RPB=0.495992;MQB=1;MQSB=1;BQB=0.0428912;MQ0F=0;ICB=1;HOB=0.5;AC=1;AN=2;DP4=31,21,10,4;MQ=60	GT:PL	0/1:154,0,255
PLMVd-CHCDP	119	.	G	A	207	.	DP=79;VDB=0.00123567;SGB=-0.69168;RPB=0.844975;MQB=1;MQSB=1;BQB=0.0785647;MQ0F=0;ICB=1;HOB=0.5;AC=1;AN=2;DP4=28,17,13,6;MQ=60	GT:PL	0/1:241,0,255
PLMVd-CHCDP	133	.	C	A	221	.	DP=90;VDB=0.000699139;SGB=-0.692352;RPB=0.976032;MQB=1;MQSB=1;BQB=0.49615;MQ0F=0;ICB=1;HOB=0.5;AC=1;AN=2;DP4=21,24,15,6;MQ=60	GT:PL	0/1:255,0,255
PLMVd-CHCDP	165	.	C	T	135	.	DP=66;VDB=0.0364805;SGB=-0.676189;RPB=0.000263736;MQB=1;MQSB=1;BQB=0.84692;MQ0F=0;ICB=1;HOB=0.5;AC=1;AN=2;DP4=13,24,10,1;MQ=60	GT:PL	0/1:169,0,255
PLMVd-CHCDP	280	.	A	T	75	.	DP=7;VDB=0.131948;SGB=-0.511536;RPB=1;MQB=1;MQSB=1;BQB=1;MQ0F=0;ICB=1;HOB=0.5;AC=1;AN=2;DP4=1,0,2,1;MQ=60	GT:PL	0/1:108,0,48
PLMVd-CHCDP	281	.	A	G	72	.	DP=6;VDB=0.131948;SGB=-0.511536;RPB=1;MQB=1;MQSB=1;BQB=1;MQ0F=0;ICB=1;HOB=0.5;AC=1;AN=2;DP4=0,1,2,1;MQ=60	GT:PL	0/1:106,0,26

## Sheet: PLMVd CH clones
##fileformat=VCFv4.2
##FILTER=<ID=PASS,Description="All filters passed">
##samtoolsVersion=1.3+htslib-1.3
##samtoolsCommand=samtools mpileup -vf PLMVd_CHCDP_new.fasta CHCDP_PLMVdnew_cloneseq_sorted.bam
##reference=file://PLMVd_CHCDP_new.fasta
##contig=<ID=Peach,length=337>
##ALT=<ID=*,Description="Represents allele(s) other than observed.">
##INFO=<ID=INDEL,Number=0,Type=Flag,Description="Indicates that the variant is an INDEL.">
##INFO=<ID=IDV,Number=1,Type=Integer,Description="Maximum number of reads supporting an indel">
##INFO=<ID=IMF,Number=1,Type=Float,Description="Maximum fraction of reads supporting an indel">
##INFO=<ID=DP,Number=1,Type=Integer,Description="Raw read depth">
##INFO=<ID=VDB,Number=1,Type=Float,Description="Variant Distance Bias for filtering splice-site artefacts in RNA-seq data (bigger is better)",Version="3">
##INFO=<ID=RPB,Number=1,Type=Float,Description="Mann-Whitney U test of Read Position Bias (bigger is better)">
##INFO=<ID=MQB,Number=1,Type=Float,Description="Mann-Whitney U test of Mapping Quality Bias (bigger is better)">
##INFO=<ID=BQB,Number=1,Type=Float,Description="Mann-Whitney U test of Base Quality Bias (bigger is better)">
##INFO=<ID=MQSB,Number=1,Type=Float,Description="Mann-Whitney U test of Mapping Quality vs Strand Bias (bigger is better)">
##INFO=<ID=SGB,Number=1,Type=Float,Description="Segregation based metric.">
##INFO=<ID=MQ0F,Number=1,Type=Float,Description="Fraction of MQ0 reads (smaller is better)">
##FORMAT=<ID=PL,Number=G,Type=Integer,Description="List of Phred-scaled genotype likelihoods">
##FORMAT=<ID=GT,Number=1,Type=String,Description="Genotype">
##INFO=<ID=ICB,Number=1,Type=Float,Description="Inbreeding Coefficient Binomial test (bigger is better)">
##INFO=<ID=HOB,Number=1,Type=Float,Description="Bias in the number of HOMs number (smaller is better)">
##INFO=<ID=AC,Number=A,Type=Integer,Description="Allele count in genotypes for each ALT allele, in the same order as listed">
##INFO=<ID=AN,Number=1,Type=Integer,Description="Total number of alleles in called genotypes">
##INFO=<ID=DP4,Number=4,Type=Integer,Description="Number of high-quality ref-forward , ref-reverse, alt-forward and alt-reverse bases">
##INFO=<ID=MQ,Number=1,Type=Integer,Description="Average mapping quality">
##bcftools_callVersion=1.3+htslib-1.3
##bcftools_callCommand=call -vm -O v
#CHROM	POS	ID	REF	ALT	QUAL	FILTER	INFO	FORMAT	CHCDP_PLMVdnew_cloneseq_sorted.bam
Peach	41	.	T	A	222	.	DP=40;VDB=1.92087e-10;SGB=-0.689466;RPB=4.97668e-06;MQB=1;BQB=1;MQ0F=0;ICB=1;HOB=0.5;AC=1;AN=2;DP4=24,0,16,0;MQ=60	GT:PL	0/1:255,0,255
Peach	53	.	T	A	222	.	DP=40;VDB=2.38712e-10;SGB=-0.689466;RPB=5.32751e-06;MQB=1;BQB=1;MQ0F=0;ICB=1;HOB=0.5;AC=1;AN=2;DP4=24,0,16,0;MQ=60	GT:PL	0/1:255,0,255
Peach	56	.	A	G	74	.	DP=40;VDB=0.00187095;SGB=-0.590765;RPB=0.0381378;MQB=1;BQB=1;MQ0F=0;ICB=1;HOB=0.5;AC=1;AN=2;DP4=35,0,5,0;MQ=60	GT:PL	0/1:110,0,255
Peach	60	.	T	A	222	.	DP=27;VDB=4.08338e-08;SGB=-0.689466;RPB=0.614459;MQB=1;BQB=1;MQ0F=0;ICB=1;HOB=0.5;AC=1;AN=2;DP4=11,0,16,0;MQ=60	GT:PL	0/1:255,0,255
Peach	62	.	G	T	211	.	DP=40;VDB=4.29334e-08;SGB=-0.689466;RPB=0.000178316;MQB=1;BQB=1;MQ0F=0;ICB=1;HOB=0.5;AC=1;AN=2;DP4=24,0,16,0;MQ=60	GT:PL	0/1:244,0,255
Peach	64	.	G	A	222	.	DP=37;VDB=5.715e-07;SGB=-0.688148;RPB=3.46914e-05;MQB=1;BQB=1;MQ0F=0;ICB=1;HOB=0.5;AC=1;AN=2;DP4=22,0,15,0;MQ=60	GT:PL	0/1:255,0,255
Peach	65	.	A	G	222	.	DP=37;VDB=1.82829e-07;SGB=-0.691153;RPB=0.0913231;MQB=1;BQB=1;MQ0F=0;ICB=1;HOB=0.5;AC=1;AN=2;DP4=19,0,18,0;MQ=60	GT:PL	0/1:255,0,255
Peach	67	.	G	C	222	.	DP=40;VDB=3.64561e-09;SGB=-0.692352;RPB=0.0237202;MQB=1;BQB=1;MQ0F=0;ICB=1;HOB=0.5;AC=1;AN=2;DP4=19,0,21,0;MQ=60	GT:PL	0/1:255,0,255
Peach	91	.	G	A	222	.	DP=40;VDB=0.00813383;SGB=-0.686358;RPB=0.864905;MQB=1;BQB=1;MQ0F=0;ICB=1;HOB=0.5;AC=1;AN=2;DP4=26,0,14,0;MQ=60	GT:PL	0/1:255,0,255
Peach	100	.	T	G	10.561	.	DP=40;VDB=0.000411984;SGB=-0.616816;RPB=0.00903545;MQB=1;BQB=1;MQ0F=0;ICB=1;HOB=0.5;AC=1;AN=2;DP4=34,0,6,0;MQ=60	GT:PL	0/1:45,0,255
Peach	101	.	C	T	129	.	DP=40;VDB=0.00088691;SGB=-0.636426;RPB=0.0039331;MQB=1;BQB=1;MQ0F=0;ICB=1;HOB=0.5;AC=1;AN=2;DP4=33,0,7,0;MQ=60	GT:PL	0/1:164,0,255
Peach	102	.	C	G	222	.	DP=40;VDB=0.000293064;SGB=-0.692067;RPB=0.703572;MQB=1;BQB=1;MQ0F=0;ICB=1;HOB=0.5;AC=1;AN=2;DP4=20,0,20,0;MQ=60	GT:PL	0/1:255,0,255
Peach	104	.	A	G	129	.	DP=40;VDB=0.00088691;SGB=-0.636426;RPB=0.0039331;MQB=1;BQB=1;MQ0F=0;ICB=1;HOB=0.5;AC=1;AN=2;DP4=33,0,7,0;MQ=60	GT:PL	0/1:164,0,255
Peach	105	.	G	A	222	.	DP=40;VDB=2.42487e-05;SGB=-0.688148;RPB=0.999122;MQB=1;BQB=1;MQ0F=0;ICB=1;HOB=0.5;AC=1;AN=2;DP4=25,0,15,0;MQ=60	GT:PL	0/1:255,0,255
Peach	112	.	T	A	222	.	DP=40;VDB=0.000148758;SGB=-0.693021;RPB=0.0197843;MQB=1;BQB=1;MQ0F=0;ICB=1;HOB=0.5;AC=1;AN=2;DP4=13,0,27,0;MQ=60	GT:PL	0/1:255,0,255
Peach	116	.	T	C	222	.	DP=40;VDB=0.0002794;SGB=-0.692914;RPB=0.151833;MQB=1;BQB=1;MQ0F=0;ICB=1;HOB=0.5;AC=1;AN=2;DP4=15,0,25,0;MQ=60	GT:PL	0/1:255,0,255
Peach	119	.	G	A	222	.	DP=40;VDB=0.000320639;SGB=-0.693021;RPB=0.0114906;MQB=1;BQB=1;MQ0F=0;ICB=1;HOB=0.5;AC=1;AN=2;DP4=13,0,27,0;MQ=60	GT:PL	0/1:255,0,255
Peach	121	.	A	G	74	.	DP=40;VDB=0.00187095;SGB=-0.590765;RPB=0.0123331;MQB=1;BQB=1;MQ0F=0;ICB=1;HOB=0.5;AC=1;AN=2;DP4=35,0,5,0;MQ=60	GT:PL	0/1:110,0,255
Peach	133	.	C	A	42.0696	.	DP=40;VDB=0.0467461;SGB=-0.590765;RPB=0.507006;MQB=1;BQB=1;MQ0F=0;ICB=1;HOB=0.5;AC=1;AN=2;DP4=35,0,5,0;MQ=60	GT:PL	0/1:79,0,255
Peach	136	.	G	C	222	.	DP=40;VDB=0.00314967;SGB=-0.692717;RPB=0.768869;MQB=1;BQB=1;MQ0F=0;ICB=1;HOB=0.5;AC=1;AN=2;DP4=17,0,23,0;MQ=60	GT:PL	0/1:255,0,255
Peach	146	.	C	G	188	.	DP=40;VDB=1.17174e-06;SGB=-0.670168;RPB=0.0015786;MQB=1;BQB=1;MQ0F=0;ICB=1;HOB=0.5;AC=1;AN=2;DP4=30,0,10,0;MQ=60	GT:PL	0/1:222,0,255
Peach	165	.	C	T	222	.	DP=40;VDB=1.23357e-09;SGB=-0.689466;RPB=5.32751e-06;MQB=1;BQB=1;MQ0F=0;ICB=1;HOB=0.5;AC=1;AN=2;DP4=24,0,16,0;MQ=60	GT:PL	0/1:255,0,255
Peach	168	.	T	G	175	.	DP=23;VDB=9.50611e-05;SGB=-0.636426;RPB=0.725112;MQB=1;BQB=1;MQ0F=0;ICB=1;HOB=0.5;AC=1;AN=2;DP4=16,0,7,0;MQ=60	GT:PL	0/1:208,0,255
Peach	175	.	A	G	222	.	DP=28;VDB=3.42399e-08;SGB=-0.680642;RPB=0.000178355;MQB=1;BQB=1;MQ0F=0;ICB=1;HOB=0.5;AC=1;AN=2;DP4=16,0,12,0;MQ=60	GT:PL	0/1:255,0,255
Peach	182	.	T	C	222	.	DP=34;VDB=3.28369e-11;SGB=-0.691153;RPB=3.38691e-05;MQB=1;BQB=1;MQ0F=0;ICB=1;HOB=0.5;AC=1;AN=2;DP4=16,0,18,0;MQ=60	GT:PL	0/1:255,0,255
Peach	184	.	G	A	222	.	DP=34;VDB=3.28369e-11;SGB=-0.691153;RPB=3.38691e-05;MQB=1;BQB=1;MQ0F=0;ICB=1;HOB=0.5;AC=1;AN=2;DP4=16,0,18,0;MQ=60	GT:PL	0/1:255,0,255
Peach	185	.	T	A	222	.	DP=34;VDB=8.09848e-10;SGB=-0.69168;RPB=8.93045e-05;MQB=1;BQB=1;MQ0F=0;ICB=1;HOB=0.5;AC=1;AN=2;DP4=15,0,19,0;MQ=60	GT:PL	0/1:255,0,255
Peach	186	.	T	C	222	.	DP=34;VDB=3.74423e-11;SGB=-0.691153;RPB=3.38691e-05;MQB=1;BQB=1;MQ0F=0;ICB=1;HOB=0.5;AC=1;AN=2;DP4=16,0,18,0;MQ=60	GT:PL	0/1:255,0,255
Peach	187	.	C	T	214	.	DP=35;VDB=2.26006e-08;SGB=-0.676189;RPB=4.09798e-05;MQB=1;BQB=1;MQ0F=0;ICB=1;HOB=0.5;AC=1;AN=2;DP4=24,0,11,0;MQ=60	GT:PL	0/1:247,0,255
Peach	188	.	C	A	214	.	DP=35;VDB=2.26006e-08;SGB=-0.676189;RPB=4.09798e-05;MQB=1;BQB=1;MQ0F=0;ICB=1;HOB=0.5;AC=1;AN=2;DP4=24,0,11,0;MQ=60	GT:PL	0/1:247,0,255
Peach	195	.	G	A	222	.	DP=35;VDB=1.87787e-11;SGB=-0.69168;RPB=1.70884e-05;MQB=1;BQB=1;MQ0F=0;ICB=1;HOB=0.5;AC=1;AN=2;DP4=16,0,19,0;MQ=60	GT:PL	0/1:255,0,255
Peach	202	.	T	C	201	.	DP=35;VDB=1.17174e-06;SGB=-0.670168;RPB=0.00451658;MQB=1;BQB=1;MQ0F=0;ICB=1;HOB=0.5;AC=1;AN=2;DP4=25,0,10,0;MQ=60	GT:PL	0/1:234,0,255
Peach	203	.	C	T	201	.	DP=35;VDB=1.19693e-06;SGB=-0.670168;RPB=0.00333205;MQB=1;BQB=1;MQ0F=0;ICB=1;HOB=0.5;AC=1;AN=2;DP4=25,0,10,0;MQ=60	GT:PL	0/1:234,0,255
Peach	205	.	A	T	222	.	DP=35;VDB=3.36231e-11;SGB=-0.69168;RPB=2.70835e-05;MQB=1;BQB=1;MQ0F=0;ICB=1;HOB=0.5;AC=1;AN=2;DP4=16,0,19,0;MQ=60	GT:PL	0/1:255,0,255
Peach	223	.	T	A	118	.	DP=35;VDB=0.000411984;SGB=-0.616816;RPB=0.925347;MQB=1;BQB=1;MQ0F=0;ICB=1;HOB=0.5;AC=1;AN=2;DP4=29,0,6,0;MQ=60	GT:PL	0/1:153,0,255
Peach	225	.	G	A	143	.	DP=35;VDB=9.50611e-05;SGB=-0.636426;RPB=0.0917576;MQB=1;BQB=1;MQ0F=0;ICB=1;HOB=0.5;AC=1;AN=2;DP4=28,0,7,0;MQ=60	GT:PL	0/1:178,0,255
Peach	226	.	A	G	143	.	DP=35;VDB=9.50611e-05;SGB=-0.636426;RPB=0.159032;MQB=1;BQB=1;MQ0F=0;ICB=1;HOB=0.5;AC=1;AN=2;DP4=28,0,7,0;MQ=60	GT:PL	0/1:178,0,255
Peach	238	.	A	T	118	.	DP=35;VDB=0.000411984;SGB=-0.616816;RPB=0.925347;MQB=1;BQB=1;MQ0F=0;ICB=1;HOB=0.5;AC=1;AN=2;DP4=29,0,6,0;MQ=60	GT:PL	0/1:153,0,255
Peach	239	.	C	A	118	.	DP=35;VDB=0.000411984;SGB=-0.616816;RPB=0.806124;MQB=1;BQB=1;MQ0F=0;ICB=1;HOB=0.5;AC=1;AN=2;DP4=29,0,6,0;MQ=60	GT:PL	0/1:153,0,255
Peach	249	.	A	C	118	.	DP=35;VDB=0.000411984;SGB=-0.616816;RPB=0.925347;MQB=1;BQB=1;MQ0F=0;ICB=1;HOB=0.5;AC=1;AN=2;DP4=29,0,6,0;MQ=60	GT:PL	0/1:153,0,255
Peach	280	.	A	T	145	.	DP=15;VDB=0.00187095;SGB=-0.590765;RPB=0.472367;MQB=1;BQB=1;MQ0F=0;ICB=1;HOB=0.5;AC=1;AN=2;DP4=10,0,5,0;MQ=60	GT:PL	0/1:178,0,255
Peach	281	.	A	G	221	.	DP=15;VDB=5.51542e-08;SGB=-0.676189;RPB=0.293091;MQB=1;BQB=1;MQ0F=0;ICB=1;HOB=0.5;AC=1;AN=2;DP4=4,0,11,0;MQ=60	GT:PL	0/1:255,0,147
Peach	288	.	CT	C	32.4902	.	INDEL;IDV=4;IMF=0.266667;DP=15;VDB=4.89363e-08;SGB=-0.556411;MQ0F=0;ICB=1;HOB=0.5;AC=1;AN=2;DP4=10,0,4,0;MQ=60	GT:PL	0/1:66,0,140
Peach	336	.	G	C,A	190	.	DP=11;VDB=5.52906e-06;SGB=-0.662043;RPB=1;MQB=1;BQB=1;MQ0F=0;AC=1,1;AN=2;DP4=2,0,9,0;MQ=60	GT:PL	1/2:250,40,125,123,0,211

## Sheet: ACLSV CJ
##fileformat=VCFv4.2
##FILTER=<ID=PASS,Description="All filters passed">
##samtoolsVersion=1.3+htslib-1.3
##samtoolsCommand=samtools mpileup -uvf ACLSV-CJDP.fasta CJDP_ACLSV_CJDP_t10_sorted.bam
##reference=file://ACLSV_CJDP.fasta
##contig=<ID=ACLSV-CJDP,length=7538>
##ALT=<ID=*,Description="Represents allele(s) other than observed.">
##INFO=<ID=INDEL,Number=0,Type=Flag,Description="Indicates that the variant is an INDEL.">
##INFO=<ID=IDV,Number=1,Type=Integer,Description="Maximum number of reads supporting an indel">
##INFO=<ID=IMF,Number=1,Type=Float,Description="Maximum fraction of reads supporting an indel">
##INFO=<ID=DP,Number=1,Type=Integer,Description="Raw read depth">
##INFO=<ID=VDB,Number=1,Type=Float,Description="Variant Distance Bias for filtering splice-site artefacts in RNA-seq data (bigger is better)",Version="3">
##INFO=<ID=RPB,Number=1,Type=Float,Description="Mann-Whitney U test of Read Position Bias (bigger is better)">
##INFO=<ID=MQB,Number=1,Type=Float,Description="Mann-Whitney U test of Mapping Quality Bias (bigger is better)">
##INFO=<ID=BQB,Number=1,Type=Float,Description="Mann-Whitney U test of Base Quality Bias (bigger is better)">
##INFO=<ID=MQSB,Number=1,Type=Float,Description="Mann-Whitney U test of Mapping Quality vs Strand Bias (bigger is better)">
##INFO=<ID=SGB,Number=1,Type=Float,Description="Segregation based metric.">
##INFO=<ID=MQ0F,Number=1,Type=Float,Description="Fraction of MQ0 reads (smaller is better)">
##FORMAT=<ID=PL,Number=G,Type=Integer,Description="List of Phred-scaled genotype likelihoods">
##FORMAT=<ID=GT,Number=1,Type=String,Description="Genotype">
##INFO=<ID=ICB,Number=1,Type=Float,Description="Inbreeding Coefficient Binomial test (bigger is better)">
##INFO=<ID=HOB,Number=1,Type=Float,Description="Bias in the number of HOMs number (smaller is better)">
##INFO=<ID=AC,Number=A,Type=Integer,Description="Allele count in genotypes for each ALT allele, in the same order as listed">
##INFO=<ID=AN,Number=1,Type=Integer,Description="Total number of alleles in called genotypes">
##INFO=<ID=DP4,Number=4,Type=Integer,Description="Number of high-quality ref-forward , ref-reverse, alt-forward and alt-reverse bases">
##INFO=<ID=MQ,Number=1,Type=Integer,Description="Average mapping quality">
##bcftools_callVersion=1.3+htslib-1.3
##bcftools_callCommand=call -vm -O v
#CHROM	POS	ID	REF	ALT	QUAL	FILTER	INFO	FORMAT	CJDP_ACLSV_CJDP_t10_sorted.bam
ACLSV-CJDP	27	.	G	A	15.6059	.	DP=15;VDB=0.0411132;SGB=-0.511536;RPB=0.230693;MQB=1;BQB=0.996974;MQ0F=0;ICB=1;HOB=0.5;AC=1;AN=2;DP4=11,0,3,0;MQ=60	GT:PL	0/1:50,0,161
ACLSV-CJDP	768	.	T	C	74	.	DP=59;VDB=0.283405;SGB=-0.651104;RPB=0.961832;MQB=1;MQSB=1;BQB=0.95099;MQ0F=0;ICB=1;HOB=0.5;AC=1;AN=2;DP4=28,16,6,2;MQ=60	GT:PL	0/1:109,0,255
ACLSV-CJDP	857	.	T	C	221	.	DP=83;VDB=0.478545;SGB=-0.69168;RPB=0.68012;MQB=1;MQSB=1;BQB=0.734258;MQ0F=0;ICB=1;HOB=0.5;AC=1;AN=2;DP4=26,21,12,7;MQ=60	GT:PL	0/1:255,0,255
ACLSV-CJDP	1302	.	T	C	222	.	DP=63;VDB=0.779767;SGB=-0.692717;RPB=0.913288;MQB=1;MQSB=1;BQB=0.621761;MQ0F=0;ICB=1;HOB=0.5;AC=1;AN=2;DP4=21,7,14,9;MQ=60	GT:PL	0/1:255,0,255
ACLSV-CJDP	1970	.	G	A	222	.	DP=68;VDB=0.497144;SGB=-0.692352;RPB=0.907033;MQB=1;MQSB=1;BQB=0.892719;MQ0F=0;ICB=1;HOB=0.5;AC=1;AN=2;DP4=22,12,7,14;MQ=60	GT:PL	0/1:255,0,255
ACLSV-CJDP	2109	.	C	T	12.7523	.	DP=55;VDB=0.931964;SGB=-0.590765;RPB=0.907282;MQB=1;MQSB=1;BQB=0.945349;MQ0F=0;ICB=1;HOB=0.5;AC=1;AN=2;DP4=23,18,5,0;MQ=60	GT:PL	0/1:49,0,255
ACLSV-CJDP	2121	.	A	G	119	.	DP=61;VDB=0.600144;SGB=-0.662043;RPB=0.652235;MQB=1;MQSB=1;BQB=0.969006;MQ0F=0;ICB=1;HOB=0.5;AC=1;AN=2;DP4=25,14,4,5;MQ=60	GT:PL	0/1:154,0,255
ACLSV-CJDP	2246	.	G	A	19.5848	.	DP=69;VDB=0.211175;SGB=-0.636426;RPB=0.199271;MQB=0.996248;MQSB=0.990418;BQB=0.998084;MQ0F=0;ICB=1;HOB=0.5;AC=1;AN=2;DP4=36,13,5,2;MQ=59	GT:PL	0/1:56,0,255
ACLSV-CJDP	2370	.	G	A	179	.	DP=72;VDB=0.812865;SGB=-0.688148;RPB=0.972995;MQB=0.992703;MQSB=0.980208;BQB=0.969202;MQ0F=0;ICB=1;HOB=0.5;AC=1;AN=2;DP4=22,26,12,3;MQ=59	GT:PL	0/1:213,0,255
ACLSV-CJDP	2447	.	T	C	221	.	DP=85;VDB=0.303795;SGB=-0.688148;RPB=0.416493;MQB=0.993437;MQSB=0.990313;BQB=0.586629;MQ0F=0;ICB=1;HOB=0.5;AC=1;AN=2;DP4=35,16,11,4;MQ=59	GT:PL	0/1:255,0,255
ACLSV-CJDP	2576	.	G	A	19.1937	.	DP=108;VDB=0.89133;SGB=-0.676189;RPB=0.993416;MQB=0.997536;MQSB=0.988593;BQB=0.581745;MQ0F=0.00925926;ICB=1;HOB=0.5;AC=1;AN=2;DP4=46,30,6,5;MQ=59	GT:PL	0/1:56,0,255
ACLSV-CJDP	2683	.	A	G	128	.	DP=110;VDB=0.976417;SGB=-0.688148;RPB=0.97802;MQB=1;MQSB=1;BQB=0.540279;MQ0F=0;ICB=1;HOB=0.5;AC=1;AN=2;DP4=46,27,12,3;MQ=60	GT:PL	0/1:163,0,255
ACLSV-CJDP	2728	.	A	G	221	.	DP=106;VDB=0.947204;SGB=-0.692717;RPB=0.975526;MQB=1;MQSB=1;BQB=0.67003;MQ0F=0;ICB=1;HOB=0.5;AC=1;AN=2;DP4=38,32,12,11;MQ=60	GT:PL	0/1:255,0,255
ACLSV-CJDP	2840	.	A	G	221	.	DP=89;VDB=0.385327;SGB=-0.69168;RPB=0.0361137;MQB=0.944018;MQSB=0.983416;BQB=0.817473;MQ0F=0.011236;ICB=1;HOB=0.5;AC=1;AN=2;DP4=24,30,9,10;MQ=59	GT:PL	0/1:255,0,255
ACLSV-CJDP	2882	.	G	A	222	.	DP=79;VDB=0.59239;SGB=-0.69168;RPB=0.99811;MQB=1;MQSB=1;BQB=0.599617;MQ0F=0;ICB=1;HOB=0.5;AC=1;AN=2;DP4=21,28,11,8;MQ=60	GT:PL	0/1:255,0,255
ACLSV-CJDP	2995	.	G	A	163	.	DP=63;VDB=0.965763;SGB=-0.670168;RPB=0.837586;MQB=1;MQSB=1;BQB=0.992337;MQ0F=0;ICB=1;HOB=0.5;AC=1;AN=2;DP4=25,14,6,4;MQ=60	GT:PL	0/1:197,0,255
ACLSV-CJDP	3017	.	T	C	205	.	DP=63;VDB=0.945862;SGB=-0.683931;RPB=0.40068;MQB=1;MQSB=1;BQB=0.84978;MQ0F=0;ICB=1;HOB=0.5;AC=1;AN=2;DP4=28,11,9,4;MQ=60	GT:PL	0/1:239,0,255
ACLSV-CJDP	3243	.	A	G	165	.	DP=86;VDB=0.358529;SGB=-0.689466;RPB=0.283654;MQB=1;MQSB=1;BQB=0.250305;MQ0F=0;ICB=1;HOB=0.5;AC=1;AN=2;DP4=35,19,11,5;MQ=60	GT:PL	0/1:199,0,255
ACLSV-CJDP	3293	.	G	A	63	.	DP=75;VDB=0.262259;SGB=-0.636426;RPB=0.964868;MQB=1;MQSB=1;BQB=0.78657;MQ0F=0;ICB=1;HOB=0.5;AC=1;AN=2;DP4=36,14,5,2;MQ=60	GT:PL	0/1:99,0,255
ACLSV-CJDP	3473	.	A	G	221	.	DP=123;VDB=0.840222;SGB=-0.692831;RPB=0.962974;MQB=1;MQSB=1;BQB=0.688126;MQ0F=0;ICB=1;HOB=0.5;AC=1;AN=2;DP4=45,22,19,5;MQ=60	GT:PL	0/1:255,0,255
ACLSV-CJDP	3902	.	C	T	189	.	DP=121;VDB=0.799328;SGB=-0.69168;RPB=0.715604;MQB=0.967001;MQSB=0.998465;BQB=0.846555;MQ0F=0.00826446;ICB=1;HOB=0.5;AC=1;AN=2;DP4=47,31,12,7;MQ=58	GT:PL	0/1:224,0,255
ACLSV-CJDP	5174	.	C	T	221	.	DP=121;VDB=0.0105305;SGB=-0.693147;RPB=0.97683;MQB=1;MQSB=1;BQB=0.320846;MQ0F=0;ICB=1;HOB=0.5;AC=1;AN=2;DP4=7,15,31,52;MQ=60	GT:PL	0/1:255,0,220
ACLSV-CJDP	5195	.	G	A	220	.	DP=125;VDB=0.999911;SGB=-0.693147;RPB=0.746281;MQB=1;MQSB=1;BQB=0.882193;MQ0F=0;ICB=1;HOB=0.5;AC=1;AN=2;DP4=13,8,48,36;MQ=60	GT:PL	0/1:255,0,203
ACLSV-CJDP	5489	.	A	G	221	.	DP=184;VDB=0.356897;SGB=-0.693141;RPB=0.987223;MQB=1;MQSB=1;BQB=0.466652;MQ0F=0;ICB=1;HOB=0.5;AC=1;AN=2;DP4=79,33,27,10;MQ=60	GT:PL	0/1:255,0,255
ACLSV-CJDP	5498	.	T	C	165	.	DP=194;VDB=0.216275;SGB=-0.693021;RPB=0.471864;MQB=1;MQSB=1;BQB=0.936347;MQ0F=0;ICB=1;HOB=0.5;AC=1;AN=2;DP4=84,36,20,7;MQ=60	GT:PL	0/1:200,0,255
ACLSV-CJDP	5666	.	C	T	222	.	DP=191;VDB=0.571601;SGB=-0.693147;RPB=0.388436;MQB=1;MQSB=1;BQB=0.653843;MQ0F=0;ICB=1;HOB=0.5;AC=1;AN=2;DP4=68,28,28,19;MQ=60	GT:PL	0/1:255,0,255
ACLSV-CJDP	6336	.	A	G	221	.	DP=289;VDB=0.970301;SGB=-0.693147;RPB=0.693449;MQB=1;MQSB=1;BQB=0.297263;MQ0F=0;ICB=1;HOB=0.5;AC=1;AN=2;DP4=82,80,34,27;MQ=60	GT:PL	0/1:255,0,255
ACLSV-CJDP	6663	.	A	G	221	.	DP=318;VDB=0.0777901;SGB=-0.693147;RPB=0.161168;MQB=1;MQSB=1;BQB=0.915662;MQ0F=0;ICB=1;HOB=0.5;AC=1;AN=2;DP4=126,70,45,14;MQ=60	GT:PL	0/1:255,0,255
ACLSV-CJDP	7246	.	A	G	148	.	DP=604;VDB=0.259582;SGB=-0.693147;RPB=0.248094;MQB=0.99936;MQSB=0.995091;BQB=0.284212;MQ0F=0;ICB=1;HOB=0.5;AC=1;AN=2;DP4=255,161,61,29;MQ=59	GT:PL	0/1:183,0,255

[truncated: 13 more sheets: PLMVd CJ, ACLSV JH, APV1 JH, APV2 JH, PLMVd JH, PLMVd JH clones, ACLSV MB, CNRMV MB, HSVd MB, PLMVd MB, PLMVd MB clones, PcVT JH, PeVD BC]
